# Supplementary material for: Mosquito feeding behavior and how it influences residual malaria transmission across Africa
Source: Proc Natl Acad Sci U S A. 2019 Jul 8;116(30):15086–95. doi: 10.1073/pnas.1820646116 (PMC6660788; doi:10.1073/pnas.1820646116)
Supplement: Supplementary File [file pnas.1820646116.sd01.xlsx]

## Sheet: Key for studies dataset 1
Study	Reference	Country	Year of data collection (mosquito species)	Analysis1 (Included?)	Reference for dataset 1	Mosquito collection	Total mosquitoes collected across all sampling nights		Sporozoite rates (%) Indoor (Or mean if not specified)	Sporozoite rate (%) outdoors	Analysis 2 (Included?)	Reference for dataset 1	Additional notes of interest
1	Abonuusum et al 2011 Malaria transmission in two rural communities in the forest zone of Ghana. Parasitological Research 108: 1465-1471	Ghana	Dec 2003 - Aug 2005	Does not distinguish hourly between indoor and outdoor bites		HLC					No - only note on human activity data is bedtime hours are 9pm - 4am		Notes that 85% of all bites occur when people are in bed and 91% occur between 9pm and 6am; Notes that 15.9% of women and 37% of men sleep outdoors
2	Afolabi BM, Amajoh CN, Adewloe TA, Salako LA. 2006. Seasonal and temporal variations in the population and biting habit of mosquitoes on the Atlantic coast of Lagos, Nigeria. Medical Principles and Practice 15: 200-208	Nigeria	1998-09-01	Yes	1	HLC (Night bait catches)	587	https://apps.automeris.io/wpd/	2.3		No human activity data
2	Afolabi BM, Amajoh CN, Adewloe TA, Salako LA. 2006. Seasonal and temporal variations in the population and biting habit of mosquitoes on the Atlantic coast of Lagos, Nigeria. Medical Principles and Practice 15: 200-208	Nigeria	1999-01-01	Yes	2	HLC (Night bait catches)	1678	https://apps.automeris.io/wpd/	2		No human activity data
2	Afolabi BM, Amajoh CN, Adewloe TA, Salako LA. 2006. Seasonal and temporal variations in the population and biting habit of mosquitoes on the Atlantic coast of Lagos, Nigeria. Medical Principles and Practice 15: 200-208	Nigeria	1999-05-01	Yes	3	HLC (Night bait catches)	2351	https://apps.automeris.io/wpd/	2.5		No human activity data
3	Appawu M, Osuwu-Agyei S, Dadzie S, Asoala V, et al. 2004. Malaria transmission dynamics at a site in northern Ghana proposed for testing malaria vaccines. Tropical Medicine and International Health 9: 164-170	Ghana	June 2001 - May 2002	Does not distinguish hourly between indoor and outdoor bites		HLC			7.2		No human activity data		Lower proportio of infective females earlier in the night and more infective females early morning
4	Bamou R, Mbakop LR, Kopya E, et al. 2018. Changes in malaria vector bionomics and transmission patterns in the equatorial forest region of Cameroon between 2000 and 2017. Parasites and Vectors 11: 464	Cameroon	2000 - 2001	EMAILED AUTHORS TO ASK		HLC					No human activity data
4	Bamou R, Mbakop LR, Kopya E, et al. 2018. Changes in malaria vector bionomics and transmission patterns in the equatorial forest region of Cameroon between 2000 and 2017. Parasites and Vectors 11: 464	Cameroon	2016 - 2017	EMAILED AUTHORS TO ASK		HLC					No human activity data
5	Bannister-Tyrrel et al. 2017. Defining micro-epidemiology for malaria elimination: systematic review and meta-analysis. Malaria Journal 16: 164	Review	NA	No - review							No - review		Useful but no additional papers noted
6	Bayoh MN, Walker ED, Kosgei J, et al. 2014. Persistently high estimates of late night, indoor exposure to malaria vectors despite high coverage of insecticide treated nets. Parasites & Vectors 7: 380	Miwani, Kenya	1989 - 1990 (An gambiae sl)	Yes	4	HLC	411	https://apps.automeris.io/wpd/	6	6	Not suitable - info on time to go indoors and to bed but no wake up times
6	Bayoh MN, Walker ED, Kosgei J, et al. 2014. Persistently high estimates of late night, indoor exposure to malaria vectors despite high coverage of insecticide treated nets. Parasites & Vectors 7: 380	Ahero, Kenya	1989 - 1990 (An arabiensis)	Yes	5	HLC	299	https://apps.automeris.io/wpd/	1.1	1.1	Not suitable - info on time to go indoors and to bed but no wake up times
6	Bayoh MN, Walker ED, Kosgei J, et al. 2014. Persistently high estimates of late night, indoor exposure to malaria vectors despite high coverage of insecticide treated nets. Parasites & Vectors 7: 380	Ahero, Kenya	1989 - 1990 (An funestus)	Yes	6	HLC	2725	https://apps.automeris.io/wpd/	4.3	4.3	Not suitable - info on time to go indoors and to bed but no wake up times
6	Bayoh MN, Walker ED, Kosgei J, et al. 2014. Persistently high estimates of late night, indoor exposure to malaria vectors despite high coverage of insecticide treated nets. Parasites & Vectors 7: 380	Asembo, Kenya	2009 (An arabiensis)	Yes	7	HLC	355	https://apps.automeris.io/wpd/	0.5	0.5	Not suitable - info on time to go indoors and to bed but no wake up times
6	Bayoh MN, Walker ED, Kosgei J, et al. 2014. Persistently high estimates of late night, indoor exposure to malaria vectors despite high coverage of insecticide treated nets. Parasites & Vectors 7: 380	Asembo, Kenya	2009 (An funestus)	Yes	8	HLC	66	https://apps.automeris.io/wpd/	0.5	0.5	Not suitable - info on time to go indoors and to bed but no wake up times
6	Bayoh MN, Walker ED, Kosgei J, et al. 2014. Persistently high estimates of late night, indoor exposure to malaria vectors despite high coverage of insecticide treated nets. Parasites & Vectors 7: 380	Asembo, Kenya	June - July 2011 (An arabiensis)	Yes	9	HLC	150	https://apps.automeris.io/wpd/	4.2	1.8	Not suitable - info on time to go indoors and to bed but no wake up times
6	Bayoh MN, Walker ED, Kosgei J, et al. 2014. Persistently high estimates of late night, indoor exposure to malaria vectors despite high coverage of insecticide treated nets. Parasites & Vectors 7: 380	Asembo, Kenya	June - July 2011 (An funestus)	Yes	10	HLC	1267	https://apps.automeris.io/wpd/	8.2	9	Not suitable - info on time to go indoors and to bed but no wake up times
6	Bayoh MN, Walker ED, Kosgei J, et al. 2014. Persistently high estimates of late night, indoor exposure to malaria vectors despite high coverage of insecticide treated nets. Parasites & Vectors 7: 380	Asembo, Kenya	June - July 2011 (An gambiae ss)	Yes	11	HLC	235	https://apps.automeris.io/wpd/	9.7	8.8	Not suitable - info on time to go indoors and to bed but no wake up times
7	Bockerie MJ, Alexander N, Bockerie F, Ibam E et al. 1996. The late biting habit of parous Anopheles mosquitoes and pre-bedtime exposure of humans to infective female mosquitoes. Trans R Soc Trop Med Hyg (0:23-25	Sierra Leone	May - November 19	Does not distinguish hourly between indoor and outdoor bites		HLC					No human activity data		Lower proportio of parous females earlier in the night
8	Borchers C, Randler C. 2012. Sleep-wake cycles of adolescents in Cote d'Ivoire: influence of age, gender, religion and occupation. Chronobiology International 20: 1366-1375	Cote D'Ivoire	March - June 2009	No							Yes	1
9	Boussari et al. 2014. Modeling the seasonality of Anopheles gambiae ss biting rates in a South Benin sanitary zone. Trans R Soc Med Hyg108: 237-243	Benin	January - December 2009	Does not distinguish hourly between indoor and outdoor bites		HLC					No human activity data
10	Bradley J, Lines J, Fuseini G, Schwabe C, et al. 2015. Outdoor biting by Anopheles mosquitoes on Bioko Island does not currently impact on malaria control. Malaria Journal 14: 170	Equatorial Guinea (Bioko Island)	2013	Yes	12	HLC	6432	https://apps.automeris.io/wpd/			Yes	2
11	Bradley J, Matias A, Sxhwabe C, et al. 2012. Increased risks of malaria due to limited residual life of insecticide and outdoor biting versus protection by combined use of nets and indoor residual spraying on Bioko Island, Equatorial Guinea. Malaria Journal 11: 242	Equatorial Guinea (Bioko Island)		Does not distinguish hourly between indoor and outdoor bites							No human activity data
12	Charlwood JD, Pinto J, Ferrara P, et al. 2003. Raised houses reduce mosquito bites. Malaria Journal 2: 45	Gabon	March - April 1997	Yes	13	HLC	8926	https://apps.automeris.io/wpd/			No human activity data		parity rates provided
13	Cooke MK, Kahindi SC, Oriango RM, Owaga C, Ayoma E, et al. 2015. 'A bite before bed': exposure to malaria vectors outside the times of net use in the highlands of western Kenya. Malaria Journal 14: 259	Kenya	June 2011 - May 2012 (An arabiensis)	Yes	14	CDC light traps	102	https://apps.automeris.io/wpd/			Yes	3
13	Cooke MK, Kahindi SC, Oriango RM, Owaga C, Ayoma E, et al. 2015. 'A bite before bed': exposure to malaria vectors outside the times of net use in the highlands of western Kenya. Malaria Journal 14: 259	Kenya	June 2011 - May 2012 (An funestus)	Yes	25	CDC light traps	942	https://apps.automeris.io/wpd/			Yes	3
14	Dambach P, Schleicher M, Korir P, et al. 2018. Nightly biting cycles of Anopheles species in rural Northwestern Burkina Faso. Journal of Medical Entomology 55: 1027-1034	Burkina Faso	July - Dec 2012 (An gambiae)	Yes	15	HLC	9822	https://apps.automeris.io/wpd/	9.24		No human activity data		sporozoite rates referenced from Diboulo et al 2015
14	Dambach P, Schleicher M, Korir P, et al. 2018. Nightly biting cycles of Anopheles species in rural Northwestern Burkina Faso. Journal of Medical Entomology 55: 1027-1034	Burkina Faso	July - Dec 2012 (An funestus)	Yes	16	HLC	51	https://apps.automeris.io/wpd/	2.92		No human activity data		sporozoite rates referenced from Diboulo et al 2015
14	Dambach P, Schleicher M, Korir P, et al. 2018. Nightly biting cycles of Anopheles species in rural Northwestern Burkina Faso. Journal of Medical Entomology 55: 1027-1034	Burkina Faso	July - Dec 2012 (An nili)	Yes	17	HLC	269	https://apps.automeris.io/wpd/			No human activity data		sporozoite rates referenced from Diboulo et al 2015
14	Dambach P, Schleicher M, Korir P, et al. 2018. Nightly biting cycles of Anopheles species in rural Northwestern Burkina Faso. Journal of Medical Entomology 55: 1027-1034	Burkina Faso	July - Dec 2012 (An coustani)	Yes	18	HLC	154	https://apps.automeris.io/wpd/			No human activity data		sporozoite rates referenced from Diboulo et al 2015
14	Dambach P, Schleicher M, Korir P, et al. 2018. Nightly biting cycles of Anopheles species in rural Northwestern Burkina Faso. Journal of Medical Entomology 55: 1027-1034	Burkina Faso	August 2012 (An gambiae)	Yes	19	HLC	provide mean per person collection nights, skewed distribution	https://apps.automeris.io/wpd/			No human activity data		sporozoite rates referenced from Diboulo et al 2015
14	Dambach P, Schleicher M, Korir P, et al. 2018. Nightly biting cycles of Anopheles species in rural Northwestern Burkina Faso. Journal of Medical Entomology 55: 1027-1034	Burkina Faso	September 2012 (An gambiae)	Yes	20	HLC	provide mean per person collection nights, skewed distribution	https://apps.automeris.io/wpd/			No human activity data		sporozoite rates referenced from Diboulo et al 2015
14	Dambach P, Schleicher M, Korir P, et al. 2018. Nightly biting cycles of Anopheles species in rural Northwestern Burkina Faso. Journal of Medical Entomology 55: 1027-1034	Burkina Faso	October 2012 (An gambiae)	Yes	21	HLC	provide mean per person collection nights, skewed distribution	https://apps.automeris.io/wpd/			No human activity data		sporozoite rates referenced from Diboulo et al 2015
14	Dambach P, Schleicher M, Korir P, et al. 2018. Nightly biting cycles of Anopheles species in rural Northwestern Burkina Faso. Journal of Medical Entomology 55: 1027-1034	Burkina Faso	November 2012 (An gambiae)	Yes	22	HLC	provide mean per person collection nights, skewed distribution	https://apps.automeris.io/wpd/			No human activity data		sporozoite rates referenced from Diboulo et al 2015
15	Degefa T, Zeynudin A, Godesso A. et al. 2015. Malaria incidence and assessment of entomological indices among resettled communities in Ethiopia: a longitudinal study. Malaria Journal 14: 24	Ethiopia	June - November 2013 (An. gambiae sl)	Does not distinguish hourly between indoor and outdoor bites		HLC			2	1.6	No human activity data
16	Diakite NR, Guindo-Coulibaly N, Adja AM, et al. 2015. Spatial and temporal variation of malaria entomological parameters at the onset of a hydro-agricultural development in central Cote d'Ivoire. Malaria Journal 14: 340	Cote D'Ivoire	2007 - 2009	No		HLC					No human activity data		sporozoite rates provided over time in parallel with construction of a dam
17	Ferreira Maia M, et al. 2016. Acrossover study to evaluate the diversion of malaria vectors in a community with incomplete coverage of spatial repellents in the Kilombero Valley, Tanzania. Parasites & Vectors 9: 451	Tanzania	May 2013 (An. arabiensis)	Yes	23	HLC	1113	https://apps.automeris.io/wpd/			No human activity data
17	Ferreira Maia M, et al. 2016. Acrossover study to evaluate the diversion of malaria vectors in a community with incomplete coverage of spatial repellents in the Kilombero Valley, Tanzania. Parasites & Vectors 9: 451	Tanzania	May 2013 (An. funestus)	Yes	24	HLC	369	https://apps.automeris.io/wpd/			No human activity data
18	Ferreira CP, Lyra SP, Azevedo F, Greenhalgh D, Massad E. 2017. Modelling the impact of the long-term use of insecticide-treated bed nets on Anopheles mosquito biting time. Malaria Journal 16: 373	Model	NA	No							No human activity data		interesting approach to feeding preference changes
19	Fontenille D, Lepers JP, Coluzzi M, Campbell GH et al. 1992. Malaria transmission and vector biology on Sainte Marie Island, Madagascar. Journal of Medical Entomology 29:197-202	Madagascar	November 1988 - March 1990	No		HLC		https://apps.automeris.io/wpd/	1.8		No human activity data		sporo rate is weighted average from table 2
20	Fontenille D, Lochouarn L, Diatta M, et al. 1997. Four years' entomological study of the transmission of seasonal malaria in Senegal and the bionomics of Anopheles gambiae and A. arabiensis. Trans R Soc Trop Med Hyg 91: 647-652	Senegal	1993 - 1996 (An gambiae)	Yes	26	HLC	599	https://apps.automeris.io/wpd/	2.54		No human activity data		sporo rate is weighted average from table 3 and for falciparum
20	Fontenille D, Lochouarn L, Diatta M, et al. 1997. Four years' entomological study of the transmission of seasonal malaria in Senegal and the bionomics of Anopheles gambiae and A. arabiensis. Trans R Soc Trop Med Hyg 91: 647-652	Senegal	1993 - 1996 (An arabiensis)	Yes	27	HLC	1151	https://apps.automeris.io/wpd/	3.74		No human activity data		sporo rate is weighted average from table 3 and for falciparum
21	Fornadel CM, Norris LC, Glass GE, Norris DE. 2010. Analysis of Anopheles arabiensis blood feeding behaviour in Southern Zambia during the two years after introduction of insecticide-treated bed nets. The American Journal of Tropical Medicine and Hygiene 83: 848-853	Zambia	2007-2008	Yes	28	HLC	409	https://apps.automeris.io/wpd/
21	Fornadel CM, Norris LC, Glass GE, Norris DE. 2010. Analysis of Anopheles arabiensis blood feeding behaviour in Southern Zambia during the two years after introduction of insecticide-treated bed nets. The American Journal of Tropical Medicine and Hygiene 83: 848-853	Zambia	2008-2009	Yes	29	HLC	157	https://apps.automeris.io/wpd/
22	Gatton ML, Chitnis N, Churcher TS, et al. 2013. The importance of mosquito behavioural adaptations to malaria control in Africa. Evolution 67: 1218-1230	Review	NA	No							No human acitivity data		summarises other studies already in systematic review
23	Geissbuhler et al 2007	Tanzania	April - June 2006 (An gambiae ss)	Yes	30	HLC	1049a	https://apps.automeris.io/wpd/	0.24		Yes - outdoor activity	4	Taken from Figure 5 overall (https://apps.automeris.io/wpd/)	aEstimated given mosquitoes sub-sampled in genetic analysis
23	Geissbuhler et al 2007	Tanzania	April - June 2006 (An arabiensis)	Yes	31	HLC	296a	https://apps.automeris.io/wpd/	0		Yes - outdoor activity	4	Taken from Figure 5 overall (https://apps.automeris.io/wpd/)	aEstimated given mosquitoes sub-sampled in genetic analysis
23	Geissbuhler et al 2007	Tanzania	April - June 2006 (An gambiae sl)	Yes	32	HLC	1388	https://apps.automeris.io/wpd/			Yes - outdoor activity	4	Taken from Figure 5 overall (https://apps.automeris.io/wpd/)
24	Githeko AK, Adungo NI, Karanja DM, et al. 1996. Some observations on the biting behaviour of Anopheles gambiae ss, An arabiensis and An. funestus and their implications for malaria control. Experimental Parasitology 82: 306-315	Kenya	1993 - 1995 (An gambiae sl)	Yes	33	HLC	411	https://apps.automeris.io/wpd/			No human acitivity data		Time period of study estimated
24	Githeko AK, Adungo NI, Karanja DM, et al. 1996. Some observations on the biting behaviour of Anopheles gambiae ss, An arabiensis and An. funestus and their implications for malaria control. Experimental Parasitology 82: 306-315	Kenya	1993 - 1995 (An arabiensis)	Yes	34	HLC	296	https://apps.automeris.io/wpd/			No human acitivity data		Time period of study estimated
24	Githeko AK, Adungo NI, Karanja DM, et al. 1996. Some observations on the biting behaviour of Anopheles gambiae ss, An arabiensis and An. funestus and their implications for malaria control. Experimental Parasitology 82: 306-315	Kenya	1993 - 1995 (An funestus)	Yes	35	HLC	2725	https://apps.automeris.io/wpd/			No human acitivity data		Time period of study estimated
25	Govella NJ, Chaki PP, Mpangile JM, Killeen GF. 2011. Monitoring mosquitoes in urban Dar es Salaam: Evaluation of resting boxes, window exit traps, CDC light traps, Ifakara tent traps and human landing catches. Parasites & Vectors 4: 40	Tanzania	May - June 2008	No		Multiple compared
26	Govella NJ, Okumu, FO, Killeen GF. 2010. Short report: insecticide-treated nets can reduce malaria transmission by mosquitoes which feed outdoors. American Journal of Tropical Medicine and Hygiene 82: 415-419	Review											Data shown are from original articles already included in the systematic review
27	Hakizimana E, Karema C, Munyakanage D, et al. 2018 Spatio-temporal distribution of mosquitoes and risk of malaria infections in Rwanda. Acta Tropica 182: 149 - 157	Rwanda	2010 - 2013	Does not distinguish hourly between indoor and outdoor bites					2.79		No human acitivity data		Really nice paper though
28	Huho B, Briet O, Seyuom A, et al. 2013. Consistently high estimates for the proportion of human exposure to malaria vector populations occurring indoors in rural Africa. International Journal of Epidemiology 42: 235-247	Kenya, Rarieda	2009 - 2010 (An gambiae)	Yes	36	HLC	337	https://apps.automeris.io/wpd/			Yes - outdoor activity	5
28	Huho B, Briet O, Seyuom A, et al. 2013. Consistently high estimates for the proportion of human exposure to malaria vector populations occurring indoors in rural Africa. International Journal of Epidemiology 42: 235-247	Kenya, Rarieda	2009 - 2010 (An funestus)	Yes	37	HLC	71	https://apps.automeris.io/wpd/			Yes - outdoor activity	6
28	Huho B, Briet O, Seyuom A, et al. 2013. Consistently high estimates for the proportion of human exposure to malaria vector populations occurring indoors in rural Africa. International Journal of Epidemiology 42: 235-247	Zambia, Luangwa	2009 - 2010 (An gambiae)	Yes	38	HLC	638	https://apps.automeris.io/wpd/			Yes - outdoor activity	7
28	Huho B, Briet O, Seyuom A, et al. 2013. Consistently high estimates for the proportion of human exposure to malaria vector populations occurring indoors in rural Africa. International Journal of Epidemiology 42: 235-247	Zambia, Luangwa	2009 - 2010 (An funestus)	Yes	39	HLC	3384	https://apps.automeris.io/wpd/			Yes - outdoor activity	8
28	Huho B, Briet O, Seyuom A, et al. 2013. Consistently high estimates for the proportion of human exposure to malaria vector populations occurring indoors in rural Africa. International Journal of Epidemiology 42: 235-247	Tanzania, Rufiji	2001 - 2004 (An gambiae)	Yes	40	HLC	102	https://apps.automeris.io/wpd/			Yes - outdoor activity	9
28	Huho B, Briet O, Seyuom A, et al. 2013. Consistently high estimates for the proportion of human exposure to malaria vector populations occurring indoors in rural Africa. International Journal of Epidemiology 42: 235-247	Tanzania, Ulanga	2001 - 2004 (An gambiae)	Yes	41	HLC	320	https://apps.automeris.io/wpd/			Yes - outdoor activity	10
28	Huho B, Briet O, Seyuom A, et al. 2013. Consistently high estimates for the proportion of human exposure to malaria vector populations occurring indoors in rural Africa. International Journal of Epidemiology 42: 235-247	Burkina Faso, Oubritenga	2001 - 2004 (An gambiae)	Yes	42	HLC	1377	https://apps.automeris.io/wpd/			Yes - outdoor activity	11
28	Huho B, Briet O, Seyuom A, et al. 2013. Consistently high estimates for the proportion of human exposure to malaria vector populations occurring indoors in rural Africa. International Journal of Epidemiology 42: 235-247	Burkina Faso, Oubritenga	2001 - 2004 (An funestus)	Yes	43	HLC	155	https://apps.automeris.io/wpd/			Yes - outdoor activity	12
28	Huho B, Briet O, Seyuom A, et al. 2013. Consistently high estimates for the proportion of human exposure to malaria vector populations occurring indoors in rural Africa. International Journal of Epidemiology 42: 235-247	Burkina Faso, Kourweogo	2001 - 2004 (An gambiae)	Yes	44	HLC	1019	https://apps.automeris.io/wpd/			Yes - outdoor activity	13
28	Huho B, Briet O, Seyuom A, et al. 2013. Consistently high estimates for the proportion of human exposure to malaria vector populations occurring indoors in rural Africa. International Journal of Epidemiology 42: 235-247	Burkina Faso, Kourweogo	2001 - 2004 (An funestus)	Yes	45	HLC	62	https://apps.automeris.io/wpd/			Yes - outdoor activity	14
29	Kabbale F, Akol A, Kaddu J, et al. 2013. Biting patterns and seasonality of anopheles gambiae sensu lato and anopheles funestus mosquitoes in Kamuli District, Uganda. Parasites & Vectors 6: 340`	Uganda, Bugabula	January - Dec 2010 (Anophelines)	Yes	46	HLC	723	https://apps.automeris.io/wpd/			No human acitivity data
29	Kabbale F, Akol A, Kaddu J, et al. 2013. Biting patterns and seasonality of anopheles gambiae sensu lato and anopheles funestus mosquitoes in Kamuli District, Uganda. Parasites & Vectors 6: 340`	Uganda, Budiope	January - Dec 2010 (Anophelines)	Yes	47	HLC	2796	https://apps.automeris.io/wpd/			No human acitivity data
30	Kenea O, Balkew M, Tekie H, et al. 2016. Human-biting activities of Anopheles species in south-central Ethiopia. Parasites & Vectors 9: 527	Ethiopia	July - November 2014 (An arabiensis)	Yes	48	HLC	845	https://apps.automeris.io/wpd/			No human acitivity data		Note that peak sleeping hours are 22:00 to 5:00
30	Kenea O, Balkew M, Tekie H, et al. 2016. Human-biting activities of Anopheles species in south-central Ethiopia. Parasites & Vectors 9: 527	Ethiopia	July - November 2014 (An pharoensis)	Yes	49	HLC	232	https://apps.automeris.io/wpd/			No human acitivity data		Note that peak sleeping hours are 22:00 to 5:00
30	Kenea O, Balkew M, Tekie H, et al. 2016. Human-biting activities of Anopheles species in south-central Ethiopia. Parasites & Vectors 9: 527	Ethiopia	July - November 2014 (An zeimanni)	Yes	50	HLC	2266	https://apps.automeris.io/wpd/			No human acitivity data		Note that peak sleeping hours are 22:00 to 5:00
30	Kenea O, Balkew M, Tekie H, et al. 2016. Human-biting activities of Anopheles species in south-central Ethiopia. Parasites & Vectors 9: 527	Ethiopia	July - November 2014 (An funestus sl)	Yes	51	HLC	61	https://apps.automeris.io/wpd/			No human acitivity data		Note that peak sleeping hours are 22:00 to 5:00
31	Kilama M, Smith DL, Hutchinson R, Kigozi R, et al. 2014. Estimating the annual entomological inoculation rate for Plasmodium falciparum transmitted by Anopheles gambiae s.l. using three sampling methods in three sites in Uganda. Malaria Journal 13: 111	Review	NA
32	Killeen GF, Govella N et al. 2016. Most outdoor malaria transmission by behaviourally-resistant Anopheles arabiensis is mediated by mosquitoes that have previously been inside houses. Malaria Journal 15: 225	Model	NA										Interesting model for mosquito behaviour changes - can compare to Griffin model
33	Killeen GF, Chitnis N. 2014. Potential causes and consequences of behavioural resilience and resistance in malaria vector populations: a mathematical analysis. Malaria Journal 13: 97	Model	NA										Data noted are in Huho - already in this review
34	Killeen GF, Kihonda J, Lyimo E, Oketch FR, et al. 2006. Quantifying behavioural interactions between humans and mosquitoes: Evaluating the protective efficacy of insecticidal nets against malaria transmission in rural Tanzania. BMC Infectious Diseases 6: 161	Tanzania	1997	Yes	52	HLC	674	https://apps.automeris.io/wpd/			Yes	15
34	Killeen GF, Kihonda J, Lyimo E, Oketch FR, et al. 2006. Quantifying behavioural interactions between humans and mosquitoes: Evaluating the protective efficacy of insecticidal nets against malaria transmission in rural Tanzania. BMC Infectious Diseases 6: 161	Tanzania	2004	Yes	53	HLC	5931	https://apps.automeris.io/wpd/			Yes	16
35	Killeen GF, McKenzie FE et al. 2001. The availability of potential hosts as a determinant of feeding behaviours and malaria transmission by African mosquito populations. Trans R Soc Trop Med Hyg 95: 469-476	Model	NA
36	Klinkenberg E, McCall PJ, Wilson MD, et al. 2008. Impact of urban agriculture on malaria vectors in Accra, Ghana. Malaria Journal 7: 151	Ghana	September - December 2003	Does not distinguish hourly between indoor and outdoor bites		HLC			0.65		No human acitivity data
37	Lelisa et al. 2017. Anopheline mosquitoes behaviour and entomological monitoring in southwestern Ethiopia. J Vector Borne Dis 54: 240-248	Ethiopia	June - December 2014	Does not distinguish hourly between indoor and outdoor bites		HLC					No human acitivity data
38	Lwetoijera D, Harris C, Kiware S. et al. 2014. Increasing role of Anopheles funestus and Anopheles arabiensis in malaria transmission in the Kilombero Valley, Tanzania. Malaria Journal 13: 331		2008, 2011, 2012	Does not distinguish hourly between indoor and outdoor bites		CDC light traps					No human acitivity data
39	Majambere S, Massue DJ, Mlacha Y, et al. 2013. Advantages and limitations of commercially available electrocuting grids for studying mosquito behaviour. Parasites and Vectors 6: 53	Tanzania	May - June 2010	Does not distinguish hourly between indoor and outdoor bites		Multiple compared					No human acitivity data
40	Massey N, Garrod G, Wiebe A et al. 2016. A global bionomic database for the dominant vectors of human malaria. Scientific Data 3: 160014	Review		Does not distinguish hourly between indoor and outdoor bites									Useful database for multiple estimates
41	Mathenge EM, Gimnig JE, Kolczak M, et al. 2001. Effect of permethrin-impregnated nets on exiting behaviour, blood feeding success, and time of feeding of malaria mosquitoes (Diptera: Culicidae) in Western Kenya. Journal of Medical Entomology 38: 531-536	Kenya	December 1997 - January 1998	Does not distinguish hourly between indoor and outdoor bites		Bednet traps					No human acitivity data
42	Mattowo NS, Moore J, Mapua S, Madumla EP, Moshi IR, et al. 2013. Using a new odour-baited device to explore options for luring and killing outdoor-biting malaria vectors: a report on design and field evaluation of the Mosquito Landing Box. Parasites & Vectors 6: 137	Tanzania		Not available in format needed here							Information on outdoor activities but not in the form neeeded here		Information on outdoor activities but not in the form neeeded here
43	Mburu MM, Juurlink M, Spitzen J et al. 2018. Impact of partially and fully closed eaves on house entry rates by mosquitoes. Parasites & Vectors 11: 383	Malawi		Not available in format needed here							No human acitivity data
44	Mendis et al 2000	Mozambique	November 1994 - April 1996 (An arabiensis)	Yes	54	HLC	2692	https://apps.automeris.io/wpd/	1.4		No human acitivity data		sporo rates noted for dry season (wet season was 0.98%)
44	Mendis et al 2000	Mozambique	November 1994 - April 1996 (An funestus)	Yes	55	HLC	2366	https://apps.automeris.io/wpd/	2.5		No human acitivity data		sporo rates noted for dry season (wet season was 2.2%)
45	Milali MP, Sikulu-Lord M, Govella NJ. 2017. Bites before and after bedtime can carry a high risk of human malaria infection. Malaria Journal 16: 91	Tanzania		Does not distinguish hourly between indoor and outdoor bites							No human acitivity data		Interesting data on overall activity but not usable here
46	Moiroux N, Damien GB, Egrot M, et al. 2014. Human exposure to early morning Anopheles funestus biting behaviour and personal protection provided by long-lasting insecticidal nets. PLoS One 9: e104967	Benin, Lokohoue	April 2011 (An funestus)	Yes	56	HLC	1284	https://apps.automeris.io/wpd/			Yes	17	Human info from s1 and Fig 1
46	Moiroux N, Damien GB, Egrot M, et al. 2014. Human exposure to early morning Anopheles funestus biting behaviour and personal protection provided by long-lasting insecticidal nets. PLoS One 9: e104967	Benin, Tokoli-V	April 2011 (An funestus)	Yes	57	HLC	1284	https://apps.automeris.io/wpd/			Yes	18	Human info from s1 and Fig 1
47	Moiroux N, Gomez MB, Pennetier C, Elanga E, et al. 2012. Changes in Anopheles funestus biting behaviour following universal coverage of long-lasting insecticidal nets in Benin. Journal of Infectious Diseases 206: 1622-1629	Benin, Tokoli-V	October 2007 - May 2008	Yes	58	HLC	204	https://apps.automeris.io/wpd/	1.96		No human acitivity data
47	Moiroux N, Gomez MB, Pennetier C, Elanga E, et al. 2012. Changes in Anopheles funestus biting behaviour following universal coverage of long-lasting insecticidal nets in Benin. Journal of Infectious Diseases 206: 1622-1629	Benin, Lokohoue	October 2007 - May 2008	Yes	59	HLC	168	https://apps.automeris.io/wpd/	2.38		No human acitivity data
47	Moiroux N, Gomez MB, Pennetier C, Elanga E, et al. 2012. Changes in Anopheles funestus biting behaviour following universal coverage of long-lasting insecticidal nets in Benin. Journal of Infectious Diseases 206: 1622-1629	Benin, Tokoli-V	November 2008 - June 2009	Yes	60	HLC	226	https://apps.automeris.io/wpd/	0.88		No human acitivity data
47	Moiroux N, Gomez MB, Pennetier C, Elanga E, et al. 2012. Changes in Anopheles funestus biting behaviour following universal coverage of long-lasting insecticidal nets in Benin. Journal of Infectious Diseases 206: 1622-1629	Benin, Lokohoue	November 2008 - June 2009	Yes	61	HLC	217	https://apps.automeris.io/wpd/	0.92		No human acitivity data
47	Moiroux N, Gomez MB, Pennetier C, Elanga E, et al. 2012. Changes in Anopheles funestus biting behaviour following universal coverage of long-lasting insecticidal nets in Benin. Journal of Infectious Diseases 206: 1622-1629	Benin, Tokoli-V	April 2011 (An funestus)	Yes	62	HLC	152	https://apps.automeris.io/wpd/	3.29		No human acitivity data
47	Moiroux N, Gomez MB, Pennetier C, Elanga E, et al. 2012. Changes in Anopheles funestus biting behaviour following universal coverage of long-lasting insecticidal nets in Benin. Journal of Infectious Diseases 206: 1622-1629	Benin, Lokohoue	April 2011 (An funestus)	Yes	63	HLC	899	https://apps.automeris.io/wpd/	1.34		No human acitivity data
48	Monroe A, Asamoah O, Lam Y, et al. 2015. Outdoor-sleeping and other night-time activities in northern Ghana: implications for residual transmission and malaria prevention. Malaria Journal 14: 35	Ghana	February - March 2014	No							Yes	19
49	Mourou J-R, Coffinet T, Jarjaval F, Cotteaux C, Pradines E, Godefroy L, Kombila M, Pages F. 2012. Malaria transmission in Libreville: results of a one year survey. Malaria Journal 11: 40	Gabon, Camp des Boys	December 2008 - January 2010	Yes	64	HLC	1236	https://apps.automeris.io/wpd/			No human acitivity data
49	Mourou J-R, Coffinet T, Jarjaval F, Cotteaux C, Pradines E, Godefroy L, Kombila M, Pages F. 2012. Malaria transmission in Libreville: results of a one year survey. Malaria Journal 11: 40	Gabon, Aibandeng	December 2008 - January 2010	Yes	65	HLC	1611	https://apps.automeris.io/wpd/			No human acitivity data
49	Mourou J-R, Coffinet T, Jarjaval F, Cotteaux C, Pradines E, Godefroy L, Kombila M, Pages F. 2012. Malaria transmission in Libreville: results of a one year survey. Malaria Journal 11: 40	Gabon, Beau Sejour	December 2008 - January 2010	Yes	66	HLC	275	https://apps.automeris.io/wpd/			No human acitivity data
49	Mourou J-R, Coffinet T, Jarjaval F, Cotteaux C, Pradines E, Godefroy L, Kombila M, Pages F. 2012. Malaria transmission in Libreville: results of a one year survey. Malaria Journal 11: 40	Gabon, Sotega	December 2008 - January 2010	Yes	67	HLC	962	https://apps.automeris.io/wpd/			No human acitivity data
50	Mourou J-R, Coffinet T, Jarjaval F, Pradines B, et al. 2010. Malaria transmission and insecticide resistance of Anopheles gambiae in Libreville and Port-Gentil, Gabon. Malaria Journal 9: 321	Gabon	December 2006 - April 2007	Does not distinguish hourly between indoor and outdoor bites
51	Mwangungulu SP, Sumaye RD, Limwagu AJ. Et al. 2016. Crowdsourcing vector surveillance: using community knowledge and experiences to predict densities and distribution of outdoor-biting mosquitoes in rural Tanzania. PLoS One 11: e0156388	Tanzania		Does not distinguish hourly between indoor and outdoor bites									Innovative data collection
52	Mwesigwa J, Achan J, Di Tanna GL, Affara M, et al. 2017. Residual malaria transmission dynamics varies across The Gambia despite high coverage of control interventions. PLoS One 12: e0187059	The Gambia, NBR	2013 (An gambiae sl)	Yes	68	HLC	204	https://apps.automeris.io/wpd/			No human acitivity data
52	Mwesigwa J, Achan J, Di Tanna GL, Affara M, et al. 2017. Residual malaria transmission dynamics varies across The Gambia despite high coverage of control interventions. PLoS One 12: e0187059	The Gambia, CRR	2013 (An gambiae sl)	Yes	69	HLC	656	https://apps.automeris.io/wpd/			No human acitivity data
52	Mwesigwa J, Achan J, Di Tanna GL, Affara M, et al. 2017. Residual malaria transmission dynamics varies across The Gambia despite high coverage of control interventions. PLoS One 12: e0187059	The Gambia, URR-N	2013 (An gambiae sl)	Yes	70	HLC	416	https://apps.automeris.io/wpd/			No human acitivity data
52	Mwesigwa J, Achan J, Di Tanna GL, Affara M, et al. 2017. Residual malaria transmission dynamics varies across The Gambia despite high coverage of control interventions. PLoS One 12: e0187059	The Gambia, WCR	2013 (An gambiae sl)	Yes	71	HLC	1349	https://apps.automeris.io/wpd/			No human acitivity data
52	Mwesigwa J, Achan J, Di Tanna GL, Affara M, et al. 2017. Residual malaria transmission dynamics varies across The Gambia despite high coverage of control interventions. PLoS One 12: e0187059	The Gambia, LRR	2013 (An gambiae sl)	Yes	72	HLC	1224	https://apps.automeris.io/wpd/			No human acitivity data
52	Mwesigwa J, Achan J, Di Tanna GL, Affara M, et al. 2017. Residual malaria transmission dynamics varies across The Gambia despite high coverage of control interventions. PLoS One 12: e0187059	The Gambia, URR - S	2013 (An gambiae sl)	Yes	73	HLC	364	https://apps.automeris.io/wpd/			No human acitivity data
52	Mwesigwa J, Achan J, Di Tanna GL, Affara M, et al. 2017. Residual malaria transmission dynamics varies across The Gambia despite high coverage of control interventions. PLoS One 12: e0187059	The Gambia	2013 (An gambiae ss)	Yes	74	HLC	708	https://apps.automeris.io/wpd/			No human acitivity data
52	Mwesigwa J, Achan J, Di Tanna GL, Affara M, et al. 2017. Residual malaria transmission dynamics varies across The Gambia despite high coverage of control interventions. PLoS One 12: e0187059	The Gambia	2013 (An arabiensis)	Yes	75	HLC	516	https://apps.automeris.io/wpd/			No human acitivity data
52	Mwesigwa J, Achan J, Di Tanna GL, Affara M, et al. 2017. Residual malaria transmission dynamics varies across The Gambia despite high coverage of control interventions. PLoS One 12: e0187059	The Gambia	2013 (An melas)	Yes	76	HLC	111	https://apps.automeris.io/wpd/			No human acitivity data
52	Mwesigwa J, Achan J, Di Tanna GL, Affara M, et al. 2017. Residual malaria transmission dynamics varies across The Gambia despite high coverage of control interventions. PLoS One 12: e0187059	The Gambia	2013 (An coluzzi)	Yes	77	HLC	485	https://apps.automeris.io/wpd/			No human acitivity data
53	Ojuka P, Boum II Y, Denoeun-Ndam et al 2015 Early biting and insecticide resistance in the malaria vector Anopheles might compromise the effectiveness of vector control intervention in Southwestern Uganda. Malaria Journal 14: 148	Uganda, Engari	2011 (rainy)	Yes	78	HLC	133	https://apps.automeris.io/wpd/	4.8		No human acitivity data		sporo data for funestus dry season was 1.4 (wet was lower 0.8 and only funestus were positive) gambiae was 6.3% dry season
53	Ojuka P, Boum II Y, Denoeun-Ndam et al 2015 Early biting and insecticide resistance in the malaria vector Anopheles might compromise the effectiveness of vector control intervention in Southwestern Uganda. Malaria Journal 14: 148	Uganda, Engari	2012 (dry)	Yes	79	HLC	236	https://apps.automeris.io/wpd/	4.8		No human acitivity data		sporo data for funestus dry season was 1.4 (wet was lower 0.8 and only funestus were positive) gambiae was 6.3% dry season
53	Ojuka P, Boum II Y, Denoeun-Ndam et al 2015 Early biting and insecticide resistance in the malaria vector Anopheles might compromise the effectiveness of vector control intervention in Southwestern Uganda. Malaria Journal 14: 148	Uganda, Kigorogoro	2011 (rainy), 2012 (dry)	Yes	80	HLC	652	https://apps.automeris.io/wpd/	2.7		No human acitivity data		sporo data for funestus dry season was 2.8, gambiae was 2.2% dry season (wet not recorded)
54	Ototo EN, Mbugi JP, Wanjala CL, Zhou G, Githeko AK, Yan G. 2015. Surveillance of malaria vector population density and biting behaviour in western Kenya. Malaria Journal 14: 244	Kenta, Iguho	2013	Yes	81	HLC	3181	https://apps.automeris.io/wpd/	0.8		Yes	20
54	Ototo EN, Mbugi JP, Wanjala CL, Zhou G, Githeko AK, Yan G. 2015. Surveillance of malaria vector population density and biting behaviour in western Kenya. Malaria Journal 14: 244	Kenya, Miwani	2013	Yes	82	HLC	2288	https://apps.automeris.io/wpd/	0.7		Yes	21
54	Ototo EN, Mbugi JP, Wanjala CL, Zhou G, Githeko AK, Yan G. 2015. Surveillance of malaria vector population density and biting behaviour in western Kenya. Malaria Journal 14: 244	Kenya, Emakakha	2013	Yes	83	HLC	provide density (mean N mosquito per person per night)	https://apps.automeris.io/wpd/	1.6		Yes	22
54	Ototo EN, Mbugi JP, Wanjala CL, Zhou G, Githeko AK, Yan G. 2015. Surveillance of malaria vector population density and biting behaviour in western Kenya. Malaria Journal 14: 244	Kenya, Kombewa	2013	Yes	84	HLC	provide density (mean N mosquito per person per night)	https://apps.automeris.io/wpd/	0.7		Yes	23
55	Overgaard HJ, Reddy VP, Abaga S, Matias A, Reddy MR, et al. 2012. Malaria transmission after five years of vector control on Bioko island, Equatorial Guinea. Parasites & Vectors 5: 253	Equatorial Guinea (Bioko Island), Mongola	2009 (Anophelines, 99.7% An gambiae ss)	Yes	85	HLC	7604	https://apps.automeris.io/wpd/	1.3958		No human acitivity data		sporozoite rates weighted by proportion of species from Table 3
55	Overgaard HJ, Reddy VP, Abaga S, Matias A, Reddy MR, et al. 2012. Malaria transmission after five years of vector control on Bioko island, Equatorial Guinea. Parasites & Vectors 5: 253	Equatorial Guinea (Bioko Island), Arena Blanca	2009 (Anophelines, 88.6% An melas)	Yes	86	HLC	2905	https://apps.automeris.io/wpd/	1.057		No human acitivity data		sporozoite rates weighted by proportion of species from Table 3
55	Overgaard HJ, Reddy VP, Abaga S, Matias A, Reddy MR, et al. 2012. Malaria transmission after five years of vector control on Bioko island, Equatorial Guinea. Parasites & Vectors 5: 253	Equatorial Guinea (Bioko Island), Riaba	2009 (Anophelines, 81.4% An melas)	Yes	87	HLC	1313	https://apps.automeris.io/wpd/	3.5002		No human acitivity data		sporozoite rates weighted by proportion of species from Table 3
56	Owusu EDA, Buabeng V, Dadzie S, Brown CA, et al. 2016. Characteristics of asymptomatic Plasmodium spp. Parasetaemia in Kwahu-Mpraeso, a malaria endemic mountainous district in Ghana, West Africa. Malaria Journal 15: 1-10		November - December 2013	Yes	88	HLC	23	https://apps.automeris.io/wpd/	4.3		No human acitivity data		note the small sample size 1/23
57	Oxborough RM, Kitau J, Mosha FW, Rowland MW. 2015. Modified veranda-trap hut for improved evaluation of vector control interventions. Medical and Veterinary Entomology 29: 371-379	Tanzania		No							No human acitivity data
58	Pates H, Curtis C. 2005. Mosquito behaviour and vector control	Review		Does not distinguish hourly between indoor and outdoor bites (for African study referenced)							No human acitivity data
59	Quinones ML, Lines JD, Thomson MC, et al. 1997. Anopheles gambiae gonotrophic cycle duration, biting and exiting behaviour unaffected by permethrin-impregnated bednets in The Gambia. Medical and Veterinary Entomology 11: 71-78	The Gambia	July 1992 (An gambaie treated nets)	Yes	89	HLC	Total number of sampled mosquitoes from HLC not noted, sum of geometric means >30.	https://apps.automeris.io/wpd/			No human acitivity data
59	Quinones ML, Lines JD, Thomson MC, et al. 1997. Anopheles gambiae gonotrophic cycle duration, biting and exiting behaviour unaffected by permethrin-impregnated bednets in The Gambia. Medical and Veterinary Entomology 11: 71-78	The Gambia	July 1992 (An gambaie untreated nets)	Yes	90	HLC	Total number of sampled mosquitoes from HLC not noted, sum of geometric means >30	https://apps.automeris.io/wpd/			No human acitivity data
60	Reddy MR, Overgaard HJ, et al. 2011. Outdoor host seeking behaviour of Anophies gambiae mosquitoes following initiation of malaria vector control on Bioko Island, Equatorial Guinea. Malaria Journal	Equatorial Guinea (Bioko Island), Punta Europa	2007-2008 (An gambiae ss)	Yes	91	HLC	1115	https://apps.automeris.io/wpd/			No human acitivity data		show proportionally different outdoor and indoor in dry and wet seasons
60	Reddy MR, Overgaard HJ, et al. 2011. Outdoor host seeking behaviour of Anophies gambiae mosquitoes following initiation of malaria vector control on Bioko Island, Equatorial Guinea. Malaria Journal	Equatorial Guinea (Bioko Island), Punta Europa	2007-2008 (An melas)	Yes	92	HLC	125	https://apps.automeris.io/wpd/			No human acitivity data		show proportionally different outdoor and indoor in dry and wet seasons
60	Reddy MR, Overgaard HJ, et al. 2011. Outdoor host seeking behaviour of Anophies gambiae mosquitoes following initiation of malaria vector control on Bioko Island, Equatorial Guinea. Malaria Journal	Equatorial Guinea (Bioko Island), Mongola	March - November 2009 (An gambiae ss)	Yes	93	HLC	1206	https://apps.automeris.io/wpd/			No human acitivity data		show proportionally different outdoor and indoor in dry and wet seasons
60	Reddy MR, Overgaard HJ, et al. 2011. Outdoor host seeking behaviour of Anophies gambiae mosquitoes following initiation of malaria vector control on Bioko Island, Equatorial Guinea. Malaria Journal	Equatorial Guinea (Bioko Island), Punta Europa	March - November 2009 (An gambiae ss)	Yes	94	HLC	653	https://apps.automeris.io/wpd/			No human acitivity data		show proportionally different outdoor and indoor in dry and wet seasons
60	Reddy MR, Overgaard HJ, et al. 2011. Outdoor host seeking behaviour of Anophies gambiae mosquitoes following initiation of malaria vector control on Bioko Island, Equatorial Guinea. Malaria Journal	Equatorial Guinea (Bioko Island), Punta Europa	March - November 2009 (An melas)	Yes	95	HLC	66	https://apps.automeris.io/wpd/			No human acitivity data		show proportionally different outdoor and indoor in dry and wet seasons
61	Russell TL, Govella NJ, Azizi S, Drakeley CJ, Kachur SP, Killeen GF. 2011. Increased proportions of outdoor feeding among residual malaria vector populations following increased use of insecticide-treated nets in rural Tanzania. Malaria Journal 10: 80	Tanzania, Njagi	November 1997 (An gambiae)	Yes	96	HLC	674	https://apps.automeris.io/wpd/			Yes	24	same people profile for all data
61	Russell TL, Govella NJ, Azizi S, Drakeley CJ, Kachur SP, Killeen GF. 2011. Increased proportions of outdoor feeding among residual malaria vector populations following increased use of insecticide-treated nets in rural Tanzania. Malaria Journal 10: 80	Tanzania, Njagi	November 1997 (An funestus)	Yes	97	HLC	357	https://apps.automeris.io/wpd/			Yes	24	same people profile for all data
61	Russell TL, Govella NJ, Azizi S, Drakeley CJ, Kachur SP, Killeen GF. 2011. Increased proportions of outdoor feeding among residual malaria vector populations following increased use of insecticide-treated nets in rural Tanzania. Malaria Journal 10: 80	Tanzania, Lupiro	Jul - Aug 2004 (An gambiae)	Yes	98	HLC	5931	https://apps.automeris.io/wpd/			Yes	24	same people profile for all data
61	Russell TL, Govella NJ, Azizi S, Drakeley CJ, Kachur SP, Killeen GF. 2011. Increased proportions of outdoor feeding among residual malaria vector populations following increased use of insecticide-treated nets in rural Tanzania. Malaria Journal 10: 80	Tanzania, Lupiro	Jul - Aug 2004 (An funestus)	Yes	99	HLC	82	https://apps.automeris.io/wpd/			Yes	24	same people profile for all data
61	Russell TL, Govella NJ, Azizi S, Drakeley CJ, Kachur SP, Killeen GF. 2011. Increased proportions of outdoor feeding among residual malaria vector populations following increased use of insecticide-treated nets in rural Tanzania. Malaria Journal 10: 80	Tanzania, Lupiro	May - June 2009 (An gambiae)	Yes	100	HLC	4160	https://apps.automeris.io/wpd/			Yes	24	same people profile for all data
61	Russell TL, Govella NJ, Azizi S, Drakeley CJ, Kachur SP, Killeen GF. 2011. Increased proportions of outdoor feeding among residual malaria vector populations following increased use of insecticide-treated nets in rural Tanzania. Malaria Journal 10: 80	Tanzania, Lupiro	May - June 2009 (An funestus)	Yes	101	HLC	288	https://apps.automeris.io/wpd/			Yes	24	https://apps.automeris.io/wpd/
62	Sande S, Zimba M, Chinwada P et al. 2016. Biting behaviour of Anopheles funestus populations in Mutare and Mutasa districts, Manicaland province, Zimbabwe: Implications for the malaria control programme. Journal of Vector Borne Disease 53: 118-126	Zimbabwe, Mutare (Burma Valley)	October 2013 - September 2014 (An funestus)	Yes	102	CDC light traps	1139	https://apps.automeris.io/wpd/			No human acitivity data
62	Sande S, Zimba M, Chinwada P et al. 2016. Biting behaviour of Anopheles funestus populations in Mutare and Mutasa districts, Manicaland province, Zimbabwe: Implications for the malaria control programme. Journal of Vector Borne Disease 53: 118-126	Zimbabwe, Mutasa (Zindi)	October 2013 - September 2014 (An funestus)	Yes	103	CDC light traps	1090	https://apps.automeris.io/wpd/			No human acitivity data
63	Searle KM, Lubinda J, et al. 2017. Characterising and quantifying human movement patterns using GPS data loggers in an area approaching malaria elimination in rural southern Zambia. Royal Society Open Science 4: 170046	Zambia		No							Information on outdoor activities but not in the form neeeded here
64	Selvaraj P, Wenger EA, Gerardin J. 2018. Seasonality and heterogeneity of malaria transmission determine success of interventions in high-endemic settings: a modeling study. BMC Infectious Diseases 18: 413	Model
65	Seyoum A, Chadwick S, et al. 2012. Human exposure to anopheline mosquitoes occurs primarily indoors, even for users of insecticide-treated nets in Luangwa Valley, South-East Zambia. Parasites & Vectors 5: 101	Zambia (nets)	Sep 2009 - March 2010 (An funestus)	Yes	104	HLC	3382b	https://apps.automeris.io/wpd/			Yes	25	https://apps.automeris.io/wpd/	bBreakdown for interventions not known, estimated from total N and proprotion molecularly identified to species
65	Seyoum A, Chadwick S, et al. 2012. Human exposure to anopheline mosquitoes occurs primarily indoors, even for users of insecticide-treated nets in Luangwa Valley, South-East Zambia. Parasites & Vectors 5: 101	Zambia (nets)	Sep 2009 - March 2010 (An quadriannulatus)	Yes	105	HLC	644b	https://apps.automeris.io/wpd/			Yes	25	same people profile for all data	bBreakdown for interventions not known, estimated from total N and proprotion molecularly identified to species
65	Seyoum A, Chadwick S, et al. 2012. Human exposure to anopheline mosquitoes occurs primarily indoors, even for users of insecticide-treated nets in Luangwa Valley, South-East Zambia. Parasites & Vectors 5: 101	Zambia (nets + IRS)	Sep 2009 - March 2010 (An funestus)	Yes	106	HLC	3382b	https://apps.automeris.io/wpd/			Yes	25	https://apps.automeris.io/wpd/	bBreakdown for interventions not known, estimated from total N and proprotion molecularly identified to species
65	Seyoum A, Chadwick S, et al. 2012. Human exposure to anopheline mosquitoes occurs primarily indoors, even for users of insecticide-treated nets in Luangwa Valley, South-East Zambia. Parasites & Vectors 5: 101	Zambia (nets + IRS)	Sep 2009 - March 2010 (An quadriannulatus)	Yes	107	HLC	644b	https://apps.automeris.io/wpd/			Yes	25	same people profile for all data	bBreakdown for interventions not known, estimated from total N and proprotion molecularly identified to species
66	Sougoufara S, Diedhiou SM, Doucoure S, et al. 2014. Biting by Anopheles funestus in broad daylight after use of long-lasting insecticidal nets: a new challenge to malaria elimination. Malaria Journal 13: 125	Senegal		Does not distinguish hourly between indoor and outdoor bites							No human acitivity data
67	Swai J, Finda M, et al. 2016. Studies on mosquito biting risk among migratory rice farmers in rural southeastern Tanzania and development of a portable mosquito-proof hut. Malaria Journal 15: 564	Tanzania		No							Information on outdoor activities but not in the form neeeded here
68	Tabue RN, Awono-Ambene P, Etang J, et al. 2017. Role of Anopheles (Cellia) rufipes (Gough, 1910) and other local anophelines in human malaria transmission in the northern savannah of Cameroon: a cross-sectional survey. Parasites & Vectors 10: 22	Cameroon		Does not distinguish hourly between indoor and outdoor bites		HLC					No human acitivity data		Suggest data available - email
69	Tanga MC, Ngundu WI 2010. Ecological transition from natural forest to tea plantation: effect on the dynamics of malaria vectors in the highlands of Cameroon. Trans R Soc Trop Med Hyg 104: 659-668	Cameroon	Oct 2002 - Sept 2003 (An funestus)	Yes	108	HLC	1430	https://apps.automeris.io/wpd/	https://apps.automeris.io/wpd/		No human acitivity data		Likoko
69	Tanga MC, Ngundu WI 2010. Ecological transition from natural forest to tea plantation: effect on the dynamics of malaria vectors in the highlands of Cameroon. Trans R Soc Trop Med Hyg 104: 659-668	Cameroon	Oct 2002 - Sept 2003 (An gambiae)	Yes	109	HLC	375	https://apps.automeris.io/wpd/	https://apps.automeris.io/wpd/		No human acitivity data
69	Tanga MC, Ngundu WI 2010. Ecological transition from natural forest to tea plantation: effect on the dynamics of malaria vectors in the highlands of Cameroon. Trans R Soc Trop Med Hyg 104: 659-668	Cameroon	Oct 2002 - Sept 2003 (An honcocki)	Yes	110	HLC	582	https://apps.automeris.io/wpd/	https://apps.automeris.io/wpd/		No human acitivity data
70	Tanga MC, Ngundu WI, Tchouassi PD. 2011. Daily survival and human blood index of major malaria vectors associated with oil palm cultivation in Cameroon and their role in malaria transmission. Tropical Medicine and International Health 16	Cameroon	Oct 2004 - Sept 2005 (An funestus)	Yes	111	HLC	1547	https://apps.automeris.io/wpd/	5.8		No human acitivity data
70	Tanga MC, Ngundu WI, Tchouassi PD. 2011. Daily survival and human blood index of major malaria vectors associated with oil palm cultivation in Cameroon and their role in malaria transmission. Tropical Medicine and International Health 16	Cameroon	Oct 2004 - Sept 2005 (An gambiae sl)	Yes	112	HLC	399	https://apps.automeris.io/wpd/	6.3		No human acitivity data
70	Tanga MC, Ngundu WI, Tchouassi PD. 2011. Daily survival and human blood index of major malaria vectors associated with oil palm cultivation in Cameroon and their role in malaria transmission. Tropical Medicine and International Health 16	Cameroon	Oct 2004 - Sept 2005 (Am hancocki)	Yes	113	HLC	420	https://apps.automeris.io/wpd/	8.4		No human acitivity data
70	Tanga MC, Ngundu WI, Tchouassi PD. 2011. Daily survival and human blood index of major malaria vectors associated with oil palm cultivation in Cameroon and their role in malaria transmission. Tropical Medicine and International Health 16	Cameroon	Oct 2004 - Sept 2005 (An nili)	Yes	114	HLC	119	https://apps.automeris.io/wpd/	4.1		No human acitivity data
71	Tchouassi DP, Quakyi IA, Addison EA, et al. 2012. Characterisation of malaria transmission by vector populations for improved interventions during the dry season in the Kpone-by-sea area of Ghana	Ghana	November 2005 - April 2006 (An gamblae ss)	Yes	115	HLC	1233	https://apps.automeris.io/wpd/	1.52		No human acitivity data
72	Tuno N, Kjaerandsen J, Badu K, Kruppa T. 2010. Blood-feeding behaviour of Anopheles gambiae and Anopheles melas in Ghana, Western Africa. Population and Community Ecology 47: 28-31	Ghana, Afamanaso (An gambiae)	feb 2007 dry season	Yes	116	HLC	53	Table 2			Information on outdoor activities but not in the form neeeded here		15.9% women and 37.3% of men slept outdoors
72	Tuno N, Kjaerandsen J, Badu K, Kruppa T. 2010. Blood-feeding behaviour of Anopheles gambiae and Anopheles melas in Ghana, Western Africa. Population and Community Ecology 47: 28-31	Ghana, Ampain (An melas)	feb 2007 dry season	Yes	117	HLC	143	Table 2			Information on outdoor activities but not in the form neeeded here		56.3% of women and 82% of men slept outdoors
72	Tuno N, Kjaerandsen J, Badu K, Kruppa T. 2010. Blood-feeding behaviour of Anopheles gambiae and Anopheles melas in Ghana, Western Africa. Population and Community Ecology 47: 28-31	Ghana, Afamanaso (An gambiae)	june 2007 (wet season)	Yes	118	HLC	193	Table 2			Information on outdoor activities but not in the form neeeded here		15.9% women and 37.3% of men slept outdoors
72	Tuno N, Kjaerandsen J, Badu K, Kruppa T. 2010. Blood-feeding behaviour of Anopheles gambiae and Anopheles melas in Ghana, Western Africa. Population and Community Ecology 47: 28-31	Ghana, Ampain (An melas)	june 2007 (wet season)	Yes	119	HLC	2022	Table 2			Information on outdoor activities but not in the form neeeded here		56.3% of women and 82% of men slept outdoors
73	Walch OJ, Cochran A, Forger DB. 2016. A global quantification of "normal" sleep schedules using smartphone data. Science Advances 2: e1501705	Many	Emailed authors 20th September 2018								Emailed authors 20th September 2018
74	Wamae PM, Githeko AK, Otieno GO, Kabiru EW, Duombia SO. 2015. Early biting of the Anopheles gambiae s.s. and its challenges to vector control using insecticide treated nets in Western Kenya. Acta Tropica 150: 136-142	Kenya	May 2010 - August 2010	Indoor biting only reported		CDC light traps					No human acitivity data
75	Wat'senga F, Zola Manzambi E, Lunkula A, et al. 2018. Nationwide insecticide resistance status and biting behaviour of malaria vector species in the Democratic Republic of Congo. Malaria Journal 17: 129	Democratic Republic of Congo, Kabondo	2015 - 2016 (An gambiae)	Yes	120	HLC	27446	https://apps.automeris.io/wpd/	3.7		No human acitivity data
75	Wat'senga F, Zola Manzambi E, Lunkula A, et al. 2018. Nationwide insecticide resistance status and biting behaviour of malaria vector species in the Democratic Republic of Congo. Malaria Journal 17: 129	Democratic Republic of Congo, Kingasani	2015 - 2016 (An gambiae)	Yes	121	HLC	811	https://apps.automeris.io/wpd/	4.6		No human acitivity data
75	Wat'senga F, Zola Manzambi E, Lunkula A, et al. 2018. Nationwide insecticide resistance status and biting behaviour of malaria vector species in the Democratic Republic of Congo. Malaria Journal 17: 129	Democratic Republic of Congo, Lodja	2015 - 2016 (An gambiae)	Yes	122	HLC	4748	https://apps.automeris.io/wpd/	2.9		No human acitivity data
75	Wat'senga F, Zola Manzambi E, Lunkula A, et al. 2018. Nationwide insecticide resistance status and biting behaviour of malaria vector species in the Democratic Republic of Congo. Malaria Journal 17: 129	Democratic Republic of Congo, Kapolowe	2015 - 2016 (An gambiae)	Yes	123	HLC	2702	https://apps.automeris.io/wpd/	6.3		No human acitivity data
75	Wat'senga F, Zola Manzambi E, Lunkula A, et al. 2018. Nationwide insecticide resistance status and biting behaviour of malaria vector species in the Democratic Republic of Congo. Malaria Journal 17: 129	Democratic Republic of Congo, Katana	2015 - 2016 (An gambiae)	Yes	124	HLC	112	https://apps.automeris.io/wpd/	2.8		No human acitivity data
75	Wat'senga F, Zola Manzambi E, Lunkula A, et al. 2018. Nationwide insecticide resistance status and biting behaviour of malaria vector species in the Democratic Republic of Congo. Malaria Journal 17: 129	Democratic Republic of Congo, Kalemie	2015 - 2016 (An gambiae)	Yes	125	HLC	314	https://apps.automeris.io/wpd/	6.4		No human acitivity data
75	Wat'senga F, Zola Manzambi E, Lunkula A, et al. 2018. Nationwide insecticide resistance status and biting behaviour of malaria vector species in the Democratic Republic of Congo. Malaria Journal 17: 129	Democratic Republic of Congo, Mikalayi	2015 -2016 (An funestus)	Yes	126	HLC	996	https://apps.automeris.io/wpd/	2		No human acitivity data
75	Wat'senga F, Zola Manzambi E, Lunkula A, et al. 2018. Nationwide insecticide resistance status and biting behaviour of malaria vector species in the Democratic Republic of Congo. Malaria Journal 17: 129	Democratic Republic of Congo, Lodja	2015 -2016 (An funestus)	Yes	127	HLC	520	https://apps.automeris.io/wpd/	0		No human acitivity data
75	Wat'senga F, Zola Manzambi E, Lunkula A, et al. 2018. Nationwide insecticide resistance status and biting behaviour of malaria vector species in the Democratic Republic of Congo. Malaria Journal 17: 129	Democratic Republic of Congo, Kapolowe	2015 -2016 (An funestus)	Yes	128	HLC	2936	https://apps.automeris.io/wpd/	8		No human acitivity data
76	Wong J, Bayoh N, Olang G, Killeen GF, Hamel MJ, Vulule JM, Gimnig JE. 2013. Standardizing operational vector sampling techniques for measuring malaria transmission intensity: evaluation of six mosquito collection methods in western Kenya. Malaria Journal 12: 143	Kenya		No		Multiple compared					No human acitivity data		Not reported as needed for this analysis
77	Yakob L, Cameron M, Lines J. 2017. Combining indoor and outdoor methods for controlling malaria vectors: an ecological model of endectocide-treated livestock and insecticidal bed nets. Malaria Journal 16: 114	Model
78	Yohannes M, Haile M, Ghebreyesus TA, Witten KH, Getachew A, Byass P, Lindsay SW. 2005. Can source reduction of mosquito larval habitat reduce malaria transmission in Tigray, Ethiopia? Tropical Medicine and International Health 10: 1274-1285	Ethiopia		Does not distinguish hourly between indoor and outdoor bites									Source reduction (interesting for larval work)
79	Zhu L, Qualls WA, Marshall JM, et al. 2011. A spatial individual-based model predicting a great impact of copious sugar sources and resting sites on survival of Anopheles gambiae and malaria parasite transmission. Malaria Journal 14: 59	Model
80	Dukeen MYH, Omer SM. 1986. Ecology of the malaria vector Anopheles arabiensis Patton (Diptera: Culicidae) by the Nile in northern Sudan Bull. Ent. Res. 76: 451-467	Sudan	An arabiensis 1978	Does not distinguish hourly between indoor and outdoor bites									Notes An arabiensis fed females mainly rested indoors but fed outdoors
81	Beale AD, Pedrazzoli M, Goncalves, DSB, Beijamini F, Duarte NE, Egan KJ, Knutson KL, von Schantz M, Roden LC. 2017. Comparison between an African town and a neighbouring village shows delayed, but not decreased, sleep during the early stages of urbanisation. Scientific Reports 7: 5697	Mozambique		No mosquito data								26	bed times
82	Previously unpublished data courtesy of Eritrea	Eritrea	2017 - 2018	Yes	129	HLC	402				No human acitivity data		mosquito species thought to be arabiensis (Shililu et al. 2003)
82	Previously unpublished data courtesy of Eritrea	Eritrea	2017 - 2018	Yes	130	HLC	724				No human acitivity data		mosquito species thought to be arabiensis (Shililu et al. 2003)
82	Previously unpublished data courtesy of Eritrea	Eritrea	2017 - 2018	Yes	131	HLC	29				No human acitivity data		mosquito species thought to be arabiensis (Shililu et al. 2003)
82	Previously unpublished data courtesy of Eritrea	Eritrea	2017 - 2018	Yes	132	HLC	23				No human acitivity data		mosquito species thought to be arabiensis (Shililu et al. 2003)
82	Previously unpublished data courtesy of Eritrea	Eritrea	2017 - 2018	Yes	133	HLC	69				No human acitivity data		mosquito species thought to be arabiensis (Shililu et al. 2003)
82	Previously unpublished data courtesy of Eritrea	Eritrea	2017 - 2018	Yes	134	HLC	88				No human acitivity data		mosquito species thought to be arabiensis (Shililu et al. 2003)
82	Previously unpublished data courtesy of Eritrea	Eritrea	2017 - 2018	Yes	135	HLC	53				No human acitivity data		mosquito species thought to be arabiensis (Shililu et al. 2003)
82	Previously unpublished data courtesy of Eritrea	Eritrea	2017 - 2018	Yes	136	HLC	21				No human acitivity data		mosquito species thought to be arabiensis (Shililu et al. 2003)
82	Previously unpublished data courtesy of Eritrea	Eritrea	2017 - 2018	Yes	137	HLC	17				No human acitivity data		mosquito species thought to be arabiensis (Shililu et al. 2003)
82	Previously unpublished data courtesy of Eritrea	Eritrea	2017 - 2018	Yes	138	HLC	52				No human acitivity data		mosquito species thought to be arabiensis (Shililu et al. 2003)
82	Previously unpublished data courtesy of Eritrea	Eritrea	2017 - 2018	Yes	139	HLC	27				No human acitivity data		mosquito species thought to be arabiensis (Shililu et al. 2003)

## Sheet: Intervention parameters
Standard LLIN parameter estimates to determine LLIN effiacy (Churcher et al. 2016 eLife)
Original parameterisation in Griffin et al. 2010 PLoS Medicine
PARAMETER	Definition	Mean	Min	Max
r0	The probability that the outcome of a mosquito feeding attempt to be that the mosquito repeats	0.31	0.334	0.292
d0	The probability that the outcome of a mosquito feeding attempt to be that the mosquito is killed	0.51	0.482	0.53
hN	The half-life (in years) of the LLIN. Time until half of the mosquitoes are killed on a feeding attempt relative to maximum impact.	2.64	0.269	2.897
IRS parameter estimates to determine IRS efficacy (Sherrard-Smith et al. 2018 Nat Communs)
Parameters for Actellic®300CS
PARAMETER	Definition	Mean	Min	Max
irs_mort_1	Determines maximum killing effect for a given IRS	2.02492	1.8322	4.75369
irs_mort_2	Determines how quickly IRS killing effect wanes	-0.00888832	-0.0138507	-0.00983528
irs_succ_1	Determines maximum blood-feeding inhibition effect for a given IRS	-2.22197	-2.16662	-4.35977
irs_succ_2	Determines how quickly IRS blood-feeding inhibition effect wanes	0.00847077	0.0136569	0.00633116
irs_det_1	Determines maximum deterrence effect for a given IRS	-1.23209	-4.47116	-1
irs_det_2	Determines how quickly IRS deterrence effect wanes	-0.00888832	-0.00888883	-0.00888883

## Sheet: All data for GLMMs
Study	Country_clean	year_cleaned	species	Indoor_phi_mnHuman	Inbed_phi_mnHuman
LITREV	Benin	2011	An_funestus	0.792508	0.684749
LITREV	Benin	2011	An_funestus	0.782562	0.691496
LITREV	Benin	2008	An_funestus	0.921233	0.860425
LITREV	Benin	2008	An_funestus	0.907256	0.823044
LITREV	Benin	2009	An_funestus	0.806254	0.726374
LITREV	Benin	2009	An_funestus	0.816379	0.696976
LITREV	Benin	2011	An_funestus	0.809114	0.696149
LITREV	Benin	2011	An_funestus	0.758542	0.649026
LITREV	BK	2012	An_gambiae_sl	0.729482	0.66476
LITREV	BK	2012	An_funestus	0.855542	0.778744
LITREV	BK	2012	other	0.291547	0.258285
LITREV	BK	2012	other	0.821678	0.751098
LITREV	BK	2012	An_gambiae_sl	0.776696	0.717913
LITREV	BK	2012	An_gambiae_sl	0.755157	0.691694
LITREV	BK	2012	An_gambiae_sl	0.718668	0.649739
LITREV	BK	2012	An_gambiae_sl	0.758421	0.683802
LITREV	BK	2004	An_gambiae_sl	0.894454	0.813724
LITREV	BK	2004	An_funestus	0.705353	0.634672
LITREV	BK	2004	An_gambiae_sl	0.925336	0.842718
LITREV	BK	2004	An_funestus	0.539294	0.48397
LITREV	Cameroon	2003	An_funestus	0.954599	0.873914
LITREV	Cameroon	2003	An_gambiae_sl	0.876345	0.81865
LITREV	Cameroon	2003	other	0.911833	0.865723
LITREV	Cameroon	2005	other	0.801116	0.719886
LITREV	Cameroon	2005	An_gambiae_sl	0.904651	0.841358
LITREV	Cameroon	2005	other	0.890405	0.821634
LITREV	Cameroon	2005	other	0.8718	0.816564
LITREV	DRC	2016	An_gambiae_sl	0.920846	0.863405
LITREV	DRC	2016	An_gambiae_sl	0.848586	0.782796
LITREV	DRC	2016	An_gambiae_sl	0.893933	0.842009
LITREV	DRC	2016	An_gambiae_sl	0.758288	0.674249
LITREV	DRC	2016	An_gambiae_sl	0.916748	0.869654
LITREV	DRC	2016	An_gambiae_sl	0.867496	0.796161
LITREV	DRC	2016	An_funestus	0.872349	0.797243
LITREV	DRC	2016	An_funestus	0.921051	0.85282
LITREV	DRC	2016	An_funestus	0.764681	0.686233
LITREV	EquatorialGuinea	2013	An_gambiae_sl	0.575219	0.549367
LITREV	EquatorialGuinea	2009	other	0.857955	0.803931
LITREV	EquatorialGuinea	2009	other	0.860713	0.817489
LITREV	EquatorialGuinea	2009	other	0.83488	0.767077
LITREV	EquatorialGuinea	2008	An_gambiae_sl	0.913719	0.874822
LITREV	EquatorialGuinea	2008	other	0.869257	0.861095
LITREV	EquatorialGuinea	2009	An_gambiae_sl	0.889121	0.834355
LITREV	EquatorialGuinea	2009	other	0.832826	0.776461
LITREV	EquatorialGuinea	2009	other	0.855398	0.776282
LITREV	Ethiopia	2014	An_arabiensis	0.684183	0.627747
LITREV	Ethiopia	2014	other	0.327756	0.283113
LITREV	Ethiopia	2014	other	0.262211	0.223145
LITREV	Ethiopia	2014	An_funestus	0.660118	0.615653
LITREV	Gabon	1997	An_gambiae_sl	0.603618	0.560748
LITREV	Gabon	2010	An_gambiae_sl	0.755866	0.679599
LITREV	Gabon	2010	An_gambiae_sl	0.79126	0.7255
LITREV	Gabon	2010	An_gambiae_sl	0.794689	0.710146
LITREV	Gabon	2010	An_gambiae_sl	0.877561	0.819034
LITREV	Ghana	2006	An_gambiae_sl	0.846892	0.80487
LITREV	Ghana	2007	An_gambiae_sl	0.963562	0.929558
LITREV	Ghana	2007	other	0.835675	0.811008
LITREV	Ghana	2007	An_gambiae_sl	0.972292	0.958552
LITREV	Ghana	2007	other	0.947711	0.91951
LITREV	Ghana	2013	An_gambiae_sl	0.948664	0.931549
LITREV	Kenya	1989	An_gambiae_sl	0.955892	0.861109
LITREV	Kenya	1989	An_arabiensis	0.95254	0.867518
LITREV	Kenya	1989	An_funestus	0.988471	0.877854
LITREV	Kenya	2009	An_arabiensis	0.862802	0.781962
LITREV	Kenya	2009	An_funestus	0.892714	0.82492
LITREV	Kenya	2011	An_arabiensis	0.896971	0.806308
LITREV	Kenya	2011	An_funestus	0.918641	0.845809
LITREV	Kenya	2011	An_gambiae_sl	0.926115	0.815151
LITREV	Kenya	2011	An_arabiensis	0.787495	0.742216
LITREV	Kenya	2011	An_funestus	0.776075	0.713159
LITREV	Kenya	1995	An_gambiae_sl	0.921009	0.829059
LITREV	Kenya	1995	An_arabiensis	0.876449	0.799772
LITREV	Kenya	1995	An_funestus	0.829563	0.735968
LITREV	Kenya	2010	An_gambiae_sl	0.854888	0.774715
LITREV	Kenya	2010	An_funestus	0.903767	0.83882
LITREV	Kenya	2014	An_gambiae_sl	0.455838	0.396639
LITREV	Kenya	2014	An_funestus	0.554035	0.50587
LITREV	Mozambique	1996	An_arabiensis	0.828551	0.796761
LITREV	Mozambique	1996	An_funestus	0.947638	0.91228
LITREV	Nigeria	1998	An_gambiae_sl	0.933197	0.916686
LITREV	Nigeria	1999	An_gambiae_sl	0.905505	0.891591
LITREV	Nigeria	1999	An_gambiae_sl	0.881381	0.843408
LITREV	Senegal	1996	An_gambiae_sl	0.929916	0.826633
LITREV	Senegal	1996	An_arabiensis	0.846969	0.731969
LITREV	Tanzania	2013	An_arabiensis	0.925559	0.838489
LITREV	Tanzania	2013	An_funestus	0.732205	0.674624
LITREV	Tanzania	2006	An_gambiae_sl	0.860724	0.806594
LITREV	Tanzania	2006	An_arabiensis	0.62822	0.566987
LITREV	Tanzania	2006	An_gambiae_sl	0.806381	0.752416
LITREV	Tanzania	2004	An_gambiae_sl	0.933716	0.863497
LITREV	Tanzania	2004	An_gambiae_sl	0.886333	0.762379
LITREV	Tanzania	1997	An_gambiae_sl	0.836231	0.76048
LITREV	Tanzania	2004	An_gambiae_sl	0.913605	0.812179
LITREV	Tanzania	1997	An_gambiae_sl	0.835999	0.759889
LITREV	Tanzania	1997	An_funestus	0.85727	0.770219
LITREV	Tanzania	2004	An_gambiae_sl	0.844929	0.750138
LITREV	Tanzania	2004	An_funestus	0.776166	0.686507
LITREV	Tanzania	2009	An_gambiae_sl	0.850722	0.765206
LITREV	Tanzania	2009	An_funestus	0.671392	0.589045
LITREV	TheGambia	2013	An_gambiae_sl	0.825265	0.741968
LITREV	TheGambia	2013	An_gambiae_sl	0.883002	0.815765
LITREV	TheGambia	2013	An_gambiae_sl	0.803956	0.717662
LITREV	TheGambia	2013	An_gambiae_sl	0.81797	0.730033
LITREV	TheGambia	2013	An_gambiae_sl	0.805824	0.699025
LITREV	TheGambia	2013	An_gambiae_sl	0.841381	0.731649
LITREV	TheGambia	2013	An_gambiae_sl	0.839489	0.755491
LITREV	TheGambia	2013	An_arabiensis	0.859324	0.766255
LITREV	TheGambia	2013	other	0.823593	0.710445
LITREV	TheGambia	2013	other	0.850107	0.736907
LITREV	TheGambia	1992	An_gambiae_sl	0.895385	0.813456
LITREV	TheGambia	1992	An_gambiae_sl	0.924333	0.846933
LITREV	Uganda	2010	other	0.836419	0.755395
LITREV	Uganda	2010	other	0.819242	0.738754
LITREV	Uganda	2011	other	0.95181	0.877429
LITREV	Uganda	2012	other	0.868145	0.818308
LITREV	Uganda	2012	other	0.902411	0.832159
LITREV	Zambia	2007	An_arabiensis	0.826849	0.785532
LITREV	Zambia	2008	An_arabiensis	0.838575	0.789142
LITREV	Zambia	2010	An_gambiae_sl	0.878317	0.798195
LITREV	Zambia	2010	An_funestus	0.850411	0.75457
LITREV	Zambia	2010	An_funestus	0.842136	0.755438
LITREV	Zambia	2010	other	0.782865	0.703582
LITREV	Zambia	2010	An_funestus	0.846403	0.74576
LITREV	Zambia	2010	other	0.802369	0.722135
LITREV	Zimbabwe	2014	An_funestus	0.980562	0.91754
LITREV	Zimbabwe	2014	An_funestus	0.971786	0.905003
PMI	Benin	2012	An_gambiae_sl	0.864865	0.805744
PMI	Benin	2012	An_gambiae_sl	0.932563	0.872888
PMI	Benin	2012	An_gambiae_sl	0.952172	0.890176
PMI	Benin	2012	An_gambiae_sl	0.873729	0.82233
PMI	Benin	2012	An_gambiae_sl	0.890599	0.856105
PMI	Benin	2012	An_gambiae_sl	0.965033	0.911873
PMI	DRC	2013	An_gambiae_sl	0.676799	0.593882
PMI	DRC	2013	An_gambiae_sl	0.828877	0.755757
PMI	DRC	2013	An_funestus	0.815593	0.736416
PMI	DRC	2013	An_funestus	0.957122	0.885633
PMI	DRC	2013	An_gambiae_sl	0.841556	0.74024
PMI	DRC	2013	An_gambiae_sl	0.897733	0.819599
PMI	DRC	2013	An_gambiae_sl	0.913382	0.813143
PMI	DRC	2013	An_gambiae_sl	0.914347	0.779585
PMI	DRC	2014	An_gambiae_sl	0.786707	0.689576
PMI	DRC	2014	An_gambiae_sl	0.904554	0.78927
PMI	DRC	2014	An_gambiae_sl	0.941507	0.845497
PMI	DRC	2014	An_gambiae_sl	0.831534	0.741173
PMI	DRC	2014	An_gambiae_sl	0.915844	0.817768
PMI	DRC	2014	An_funestus	0.793171	0.726053
PMI	DRC	2014	An_gambiae_sl	0.797099	0.695423
PMI	DRC	2014	An_gambiae_sl	0.850781	0.735404
PMI	DRC	2014	An_gambiae_sl	0.914334	0.853625
PMI	DRC	2014	An_gambiae_sl	0.894638	0.782708
PMI	Ethiopia	2015	An_gambiae_sl	0.782757	0.686066
PMI	Ethiopia	2015	An_gambiae_sl	0.579885	0.44187
PMI	Ethiopia	2015	An_gambiae_sl	0.865362	0.769409
PMI	Ethiopia	2014	An_gambiae_sl	0.699423	0.523755
PMI	Ethiopia	2014	An_gambiae_sl	0.6382	0.471131
PMI	Ethiopia	2014	An_gambiae_sl	0.618061	0.530377
PMI	Ethiopia	2013	An_gambiae_sl	0.752121	0.654361
PMI	Ethiopia	2013	An_gambiae_sl	0.574857	0.455364
PMI	Ethiopia	2014	An_gambiae_sl	0.779624	0.700071
PMI	Ghana	2012	An_gambiae_sl	0.932223	0.854642
PMI	Ghana	2012	An_gambiae_sl	0.976223	0.892842
PMI	Ghana	2012	An_gambiae_sl	0.921677	0.854045
PMI	Ghana	2012	An_gambiae_sl	0.918184	0.850902
PMI	Ghana	2013	An_gambiae_sl	0.858221	0.773801
PMI	Ghana	2013	An_gambiae_sl	0.932806	0.84832
PMI	Ghana	2013	An_gambiae_sl	0.929997	0.865878
PMI	Ghana	2013	An_gambiae_sl	0.91031	0.841232
PMI	Ghana	2014	An_gambiae_sl	0.928573	0.866621
PMI	Ghana	2014	An_gambiae_sl	0.925775	0.853775
PMI	Ghana	2014	An_gambiae_sl	0.912052	0.844007
PMI	Ghana	2014	An_gambiae_sl	0.911886	0.838903
PMI	Liberia	2013	An_gambiae_sl	0.944375	0.911266
PMI	Liberia	2013	An_gambiae_sl	0.923358	0.794055
PMI	Liberia	2013	An_gambiae_sl	0.771431	0.684019
PMI	Liberia	2013	An_gambiae_sl	0.976067	0.932521
PMI	Liberia	2013	An_gambiae_sl	0.950087	0.89769
PMI	Liberia	2013	An_gambiae_sl	0.974605	0.894282
PMI	Liberia	2013	An_gambiae_sl	0.973939	0.906273
PMI	Liberia	2013	An_gambiae_sl	0.89456	0.752945
PMI	Liberia	2013	An_gambiae_sl	0.950182	0.906148
PMI	Liberia	2013	An_gambiae_sl	0.94573	0.862054
PMI	Liberia	2013	An_gambiae_sl	0.97835	0.880961
PMI	Liberia	2013	An_gambiae_sl	0.942265	0.897003
PMI	Liberia	2013	An_gambiae_sl	0.967585	0.890737
PMI	Liberia	2013	An_gambiae_sl	0.984706	0.950183
PMI	Liberia	2013	An_gambiae_sl	0.984008	0.917907
PMI	Liberia	2013	An_gambiae_sl	0.746525	0.676896
PMI	Liberia	2015	An_gambiae_sl	0.922836	0.847029
PMI	Liberia	2015	An_gambiae_sl	0.977378	0.941952
PMI	Mali	2013	An_gambiae_sl	0.846327	0.761119
PMI	Mali	2013	An_gambiae_sl	0.774545	0.715881
PMI	Mali	2013	An_gambiae_sl	0.846616	0.795335
PMI	Mali	2013	An_gambiae_sl	0.850821	0.801699
PMI	Mali	2013	An_gambiae_sl	0.911484	0.836247
PMI	Mali	2013	An_gambiae_sl	0.846395	0.735158
PMI	Mali	2013	An_gambiae_sl	0.859527	0.74304
PMI	Mali	2013	An_gambiae_sl	0.865313	0.770738
PMI	Mali	2014	An_gambiae_sl	0.917679	0.827063
PMI	Mali	2014	An_gambiae_sl	0.830161	0.771054
PMI	Mali	2014	An_gambiae_sl	0.905482	0.827343
PMI	Mali	2014	An_gambiae_sl	0.85359	0.797322
PMI	Mali	2014	An_gambiae_sl	0.887283	0.811203
PMI	Mali	2014	An_gambiae_sl	0.825663	0.75321
PMI	Mali	2014	An_gambiae_sl	0.914215	0.827266
PMI	Mali	2014	An_gambiae_sl	0.875458	0.809413
PMI	Mali	2014	An_gambiae_sl	0.801965	0.754075
PMI	Mali	2014	An_gambiae_sl	0.893723	0.818949
PMI	Mali	2014	An_gambiae_sl	0.893878	0.814183
PMI	Mali	2014	An_gambiae_sl	0.849777	0.802678
PMI	Mali	2014	An_gambiae_sl	0.858196	0.775364
PMI	Mali	2015	An_gambiae_sl	0.927103	0.819547
PMI	Mali	2015	An_gambiae_sl	0.903562	0.824501
PMI	Mali	2015	An_gambiae_sl	0.89007	0.847477
PMI	Mali	2015	An_gambiae_sl	0.979501	0.943088
PMI	Mali	2015	An_gambiae_sl	0.749227	0.669256
PMI	Mali	2013	An_gambiae_sl	0.931586	0.825295
PMI	Mali	2013	An_gambiae_sl	0.826218	0.76008
PMI	Mozambique	2013	An_funestus	0.847274	0.771374
PMI	Mozambique	2013	An_gambiae_sl	0.709417	0.642616
PMI	Mozambique	2013	An_funestus	0.858112	0.788617
PMI	Mozambique	2013	An_gambiae_sl	0.778087	0.706189
PMI	Mozambique	2013	An_funestus	0.952896	0.886733
PMI	Mozambique	2013	An_gambiae_sl	0.936624	0.85481
PMI	Nigeria	2014	An_gambiae_sl	0.989855	0.895168
PMI	Nigeria	2014	An_gambiae_sl	0.958552	0.879123
PMI	Nigeria	2014	An_gambiae_sl	0.658367	0.53351
PMI	Nigeria	2014	An_gambiae_sl	0.888829	0.788877
PMI	Nigeria	2014	An_gambiae_sl	0.672385	0.574292
PMI	Nigeria	2014	An_gambiae_sl	0.831206	0.744772
PMI	Nigeria	2014	An_gambiae_sl	0.938378	0.743067
PMI	Rwanda	2014	An_gambiae_sl	0.869869	0.720364
PMI	Rwanda	2014	An_gambiae_sl	0.900007	0.804789
PMI	Rwanda	2014	An_gambiae_sl	0.872858	0.770231
PMI	Rwanda	2014	An_gambiae_sl	0.824798	0.730011
PMI	Rwanda	2014	An_gambiae_sl	0.791598	0.715366
PMI	Rwanda	2012	An_gambiae_sl	0.786078	0.700984
PMI	Rwanda	2012	An_gambiae_sl	0.856773	0.76037
PMI	Zimbabwe	2012	An_funestus	0.988623	0.911037
PERS	Eritrea	2017	An_arabiensis	0.927133	0.871206
PERS	Eritrea	2017	An_arabiensis	0.878167	0.779851
PERS	Eritrea	2017	An_arabiensis	0.628231	0.58394
PERS	Eritrea	2017	An_arabiensis	0.196393	0.169361
PERS	Eritrea	2017	An_arabiensis	0.876199	0.789114
PERS	Eritrea	2017	An_arabiensis	0.67629	0.637504

## Sheet: Country_level_phi_estimates
							WHO or CDC bioassay recorded: if both measures used, the lowest is listed
Year	Country	Site	sprayed/control	species	phi_I	phi_B	deltamethrin	bendiocarb	alphacypermethrin1	alphacypermethrin2	permethrin	Actellic 300CS	lambdacyhalothrin	etofenprox
2012	Benin	Pehunco	spray	An_gambiae_sl	0.864865	0.805744	0.6757	0.7921
2012	Benin	Tanguieta	spray	An_gambiae_sl	0.932563	0.872888	0.4583	0.634
2012	Benin	Materi	spray	An_gambiae_sl	0.952172	0.890176
2012	Benin	Natitingou	spray	An_gambiae_sl	0.873729	0.82233	0.571	0.619
2012	Benin	Kouande	spray	An_gambiae_sl	0.890599	0.856105	0.4925	0.7889
2012	Benin	Copargo	control	An_gambiae_sl	0.965033	0.911873
2013	DRC	Kasai Occidental, Tsikaji	pre-spray	An_gambiae_sl	0.676799	0.593882	0.92	1			0.45
2013	DRC	Kasai Occidental, Tsikaji	pre-spray	An_gambiae_sl	0.828877	0.755757	0.92	1			0.45
2013	DRC	Kasai Occidental, Tsikaji	pre-spray	An_funestus	0.815593	0.736416
2013	DRC	Kasai Oriental, Lodja	pre-spray	An_gambiae_sl	0.957122	0.885633	0.96	1			0.49
2013	DRC	Eastern Haut-Congo, Kabondo	pre-spray	An_gambiae_sl	0.841556	0.74024	1	1			0.272
2013	DRC	Eastern Haut-Congo, Kabondo	pre-spray	An_gambiae_sl	0.897733	0.819599	1	1			0.272
2013	DRC	Kasai Oriental, Kapolowe	pre-spray	An_gambiae_sl	0.913382	0.813143	0.95	1			0.392
2013	DRC	Kasai Oriental, Kapolowe	pre-spray	An_gambiae_sl	0.914347	0.779585	0.95	1			0.392
2014	DRC	Kasai Occidental, Tsikaji	pre-spray	An_gambiae_sl	0.84563	0.739423	0.98	1				1
2014	DRC	Kasai Oriental, Lodja	pre-spray	An_gambiae_sl	0.873689	0.779471	0.98	1				1
2014	DRC	Kasai Oriental, Kapolowe	pre-spray	An_gambiae_sl	0.82394	0.715413	0.99	1				1
2014	DRC	Kinshasa, Kingasani	pre-spray	An_gambiae_sl	0.904486	0.818167	0.99	1				1
2014	DRC	Kasai Occidental, Mikalayi	pre-spray	An_gambiae_sl	0.941507	0.845497	0.99	1				1
2014	DRC	Kasai Oriental, Lodja	pre-spray	An_funestus	0.793171	0.726053
2013	Ethiopia	Western Oromia, Eastern Wollega, Gobu Sayo	spray	An_gambiae	0.753312	0.654425
2013	Ethiopia	Southwest Oromia, Seka Chekorsa	spray	An_gambiae	0.576575	0.455364	0.26	0.92			0.22	1	0.15
2013	Ethiopia	Western Oromia, Ilugelan district, Ijaji	control	An_gambiae	0.779624	0.699494	0.23	1			0.19	1	0.18
2014	Ethiopia	Western Oromia, Eastern Wollega, Gobu Sayo	spray	An_gambiae	0.699423	0.523755	0.18	0.92	0.15		0.28	1	0.15	0.11
2014	Ethiopia	Southwest Oromia, Seka Chekorsa	spray	An_gambiae	0.6382	0.471131	0.42	0.86	0.35		0.16	1	0.39	0.55
2014	Ethiopia	Western Oromia, Ilugelan district, Ijaji	control	An_gambiae	0.618061	0.530377
2015	Ethiopia	Western Oromia, Eastern Wollega, Gobu Sayo	spray	An_gambiae	0.782757	0.686066
2015	Ethiopia	Southwest Oromia, Seka Chekorsa	spray	An_gambiae	0.579885	0.44187
2015	Ethiopia	Western Oromia, Ilugelan district, Ijaji	control	An_gambiae	0.865362	0.769409
2012	Ghana	Bunkpurugu-Yunyoo District	spray	An_gambiae_sl	0.932223	0.854642
2012	Ghana	Savelugu Nanton District	spray	An_gambiae_sl	0.976223	0.892842			0.75
2012	Ghana	Tolon/Kumbungu District	control	An_gambiae_sl	0.921677	0.854045			0.94
2012	Ghana	Tamale Metropolis District	control	An_gambiae_sl	0.918184	0.850902
2013	Ghana	Bunkpurugu-Yunyoo District	spray	An_gambiae_sl	0.858221	0.773801			0.781	0.9
2013	Ghana	Savelugu Nanton District	spray	An_gambiae_sl	0.932806	0.84832			0.24	0.54
2013	Ghana	Tolon/Kumbungu District	control	An_gambiae_sl	0.929997	0.865878			0.34	0.53
2013	Ghana	Tamale Metropolis District	control	An_gambiae_sl	0.91031	0.841232			0.98
2014	Ghana	Bunkpurugu-Yunyoo District	spray	An_gambiae_sl	0.928573	0.866621			0.98	0.973
2014	Ghana	Savelugu Nanton District	spray	An_gambiae_sl	0.925775	0.853775			0.92	0.52
2014	Ghana	Tolon/Kumbungu District	control	An_gambiae_sl	0.912052	0.844007			0.92	0.57
2014	Ghana	Tamale Metropolis District	control	An_gambiae_sl	0.911886	0.838903			0.92	0.97
2013	Liberia	Kpaai district, Tomato Camp	spray	An_gambiae_sl	0.944375	0.911266
2013	Liberia	Suakoko district, Sergeant Kollie Town	control	An_gambiae_sl	0.928884	0.847776	0.1484	0.97	0.22			1
2013	Liberia	Fuamah district, Haindi	spray	An_gambiae_sl	0.97835	0.880961	0.3431
2013	Liberia	Careysburg district, Frank Town	no spray 2013	An_gambiae_sl	0.925018	0.866545
2015	Liberia	Kpaai district, Tomato Camp	spray	An_gambiae_sl	0.977378	0.941952
2015	Liberia	Careysburg district, Frank Town	spray	An_gambiae_sl	0.922836	0.847029	0.234783		0.23			1
2014	Madagascar	Brickaville, Ambodifaho	spray	An_gambiae_sl	0.945065	0.831708	1	1			0.95	1	1
2014	Madagascar	Toamasina II, Vohitrambato	spray	An_gambiae_sl	0.795097	0.707075	0.93	1			0.96	1	0.98
2014	Madagascar	Fenerive Est, Mahambo	spray	An_gambiae_sl	0.83016	0.736297	0.99	1	0.91		0.61	1	1
2014	Madagascar	Fandriana, Milamaina	spray	An_gambiae_sl	0.253973	0.196799	0.95	1			0.9	1	1
2014	Madagascar	Fianarantsoa II, Vohimarina	spray	An_gambiae_sl	0.705124	0.594066	1	1			1	1	1
2014	Madagascar	Imerina Imady	spray	An_gambiae_sl	0.726553	0.614103	1	1	0.94		0.99	1	0.98
2014	Madagascar	Vavatenina	control	An_gambiae_sl	0.454166	0.415468	0.92	1			0.9	1	1
2014	Madagascar	Ankafina Tsarafidy	control	An_gambiae_sl	0.873859	0.543709	1	1			1	1	0.98
2014	Madagascar	Bekily	spray	An_gambiae_sl	0.597429	0.472354	0.98	0.98	0.91		0.7	1	1
2015	Madagascar	Brickaville, Ambodifaho	spray	An_gambiae_sl	0.806081	0.717621	1		1		0.95
2015	Madagascar	Toamasina II, Vohitrambato	spray	An_gambiae_sl	0.603141	0.504029	0.91		0.97		0.95
2015	Madagascar	Fenerive Est, Mahambo	spray	An_gambiae_sl	0.785336	0.724032	1		0.91		1
2015	Madagascar	Vavatenina	control	An_gambiae_sl	0.652022	0.545984	0.96		0.99		0.88
2015	Madagascar	Farafangana, Manambotra Sud	new spray site	An_gambiae_sl	0.786318	0.72672	1		1		1
2015	Madagascar	Vangaindrano, Lopary	new control	An_gambiae_sl	0.815133	0.752773	1		1		1
2013	Mali	Koulikoro	spray	An_gambiae_sl	0.846327	0.761119	0.167	0.99
2013	Mali	Koulikoro	spray	An_gambiae_sl	0.774545	0.715881	0.167	0.99
2013	Mali	Koulikoro	spray	An_gambiae_sl	0.846616	0.795335	0.167	0.99
2013	Mali	Koulikoro	spray	An_gambiae_sl	0.850821	0.801699	0.167	0.99
2013	Mali	Kati	control	An_gambiae_sl	0.911484	0.836247
2013	Mali	Kati	control	An_gambiae_sl	0.846395	0.735158
2013	Mali	Kati	control	An_gambiae_sl	0.859527	0.74304
2013	Mali	Kati	control	An_gambiae_sl	0.865313	0.770738
2013	Mali	Bla	spray	An_gambiae_sl	0.931586	0.825295	0.276	0.97
2013	Mali	Segou	control	An_gambiae_sl	0.826218	0.76008
2014	Mali	Koulikoro	spray	An_gambiae_sl	0.917679	0.827063	0.98	0.98
2014	Mali	Koulikoro	spray	An_gambiae_sl	0.830161	0.771054	0.98	0.98
2014	Mali	Koulikoro	spray	An_gambiae_sl	0.905482	0.827343	0.98	0.98
2014	Mali	Koulikoro	spray	An_gambiae_sl	0.85359	0.797322	0.98	0.98
2014	Mali	Kati	control	An_gambiae_sl	0.887283	0.811203
2014	Mali	Kati	control	An_gambiae_sl	0.825663	0.75321
2014	Mali	Kati	control	An_gambiae_sl	0.914215	0.827266
2014	Mali	Kati	control	An_gambiae_sl	0.875458	0.809413
2014	Mali	Bla	spray	An_gambiae_sl	0.801965	0.754075	0.38					1
2014	Mali	Segou	control	An_gambiae_sl	0.893723	0.818949
2014	Mali	Segou	control	An_gambiae_sl	0.893878	0.814183
2014	Mali	Segou	control	An_gambiae_sl	0.849777	0.802678
2014	Mali	Segou	control	An_gambiae_sl	0.858196	0.775364
2015	Mali	Koulikoro	spray		0.927103	0.819547	0.49					1
2015	Mali	Kati	control		0.903562	0.824501
2015	Mali	Baraoueli	spray		0.89007	0.847477	0.66					1
2015	Mali	Segou	control		0.979501	0.851584
2015	Mali	Bla	no longer spray		0.749227	0.747276	0.64
2013-2015	Mozambique	Mocuba	spray	An_funestus	0.847274	0.771374	0.74
2013-2015	Mozambique	Morrumbala	spray	An_funestus	0.858112	0.788617	0.69
2013-2015	Mozambique	MaganjaDaCosta	control	An_funestus	0.952896	0.886733	1
2013-2015	Mozambique	Mocuba	spray	An_gambiae	0.709417	0.642616	0.74
2013-2015	Mozambique	Morrumbala	spray	An_gambiae	0.778087	0.706189	0.69
2013-2015	Mozambique	MaganjaDaCosta	control	An_gambiae	0.936624	0.85481	1
2013	Nigeria	Doma	spray	An_gambiae_sl	0.83513	0.748313	0.44	1	0.8
2013	Nigeria	NasarawaEggonLGA	spray	An_gambiae_sl	0.820098	0.726272	0.885	1	1				0.843
2014	Nigeria	EnuguState	pre-spray	An_gambiae_sl	0.989855	0.895168
2014	Nigeria	Plateau	pre-spray	An_gambiae_sl	0.963891	0.879123
2014	Nigeria	Rivers	pre-spray	An_gambiae_sl	0.675251	0.53351
2014	Nigeria	Lagos	pre-spray	An_gambiae_sl	0.885341	0.788877
2014	Nigeria	Doma	no longer spray	An_gambiae_sl	0.693963	0.574292	0.44	1	0.8				0.37
2014	Nigeria	NasarawaEggonLGA	no longer spray	An_gambiae_sl	0.838872	0.744772	0.33	1	1				0.28
2014	Nigeria	Sokoto	pre-spray	An_gambiae_sl	0.938378	0.743067
2014	Rwanda	Bugesera	spray	An_gambiae_sl	0.869869	0.720364	<0.9	1			<0.9	1
2014	Rwanda	Gisagara	spray	An_gambiae_sl	0.900007	0.804789	0.9-0.98	1			0.9-0.98	1
2014	Rwanda	Kirehe		An_gambiae_sl	0.872858	0.770231	<0.9	1			<0.9	0.9-0.98
2014	Rwanda	Nyagatare	spray	An_gambiae_sl	0.824798	0.730011	<0.9	1			0.9-0.98	1
2014	Rwanda	Ngoma		An_gambiae_sl	0.791598	0.715366	<0.9	1			<0.9	1
2012	Rwanda	Gisagara	spray	An_gambiae_sl	0.786078	0.700984	0.58	0.99			0.5
2012	Rwanda	Nyagatare	spray	An_gambiae_sl	0.856773	0.76037	0.81	1			0.66
2012	Zimbabwe	BurmaValley		An_funestus	0.988623	0.911037		0.235				1	0.065	0.03
2017	Eritrea	Adi Bosquel		An_arabiensis	0.927133	0.871206
2017	Eritrea	Adi Bosquel		An_arabiensis	0.878167	0.779851
2017	Eritrea	Tekombia		An_arabiensis	0.628231	0.58394
2017	Eritrea	Tekombia		An_arabiensis	0.196393	0.169361
2017	Eritrea	Shekaeyamo		An_arabiensis	0.876199	0.789114
2017	Eritrea	Agordat		An_arabiensis	0.67629	0.637504

## Sheet: Human indoor times
Hour	2	3	4	5	6	7	8	9	10	11	12	13	14	17	18	19	20	21	22	23	24	25
16	0	0	0	0	0	0	0	0	0	0	0	0	0	0	0	0	0	0	0	0	0	0
17	0	0	0	0	0	0	0	0	0	0	0	0	0	0	0	0	0	0	0	0	0	0		2	Bradley J, Lines J, Fuseini G, Schwabe C, et al. 2015. Outdoor biting by Anopheles mosquitoes on Bioko Island does not currently impact on malaria control. Malaria Journal 14: 170
18	0	0.155667	0	0.28381	0.299048	0	0	0	0	0	0	0	0	0	0	0.0147783	0	0	0	0	0	0		3	Cooke MK, Kahindi SC, Oriango RM, Owaga C, Ayoma E, et al. 2015. 'A bite before bed': exposure to malaria vectors outside the times of net use in the highlands of western Kenya. Malaria Journal 14: 259
19	0	0.395183	0.393548	0.619048	0.527619	0.0663736	0	0	0	0	0	0	0	0.0355	0.095	0.0344587	0.463636	0.518182	0.382114	0.772358	0	0		4	Geissbuhler et al 2007
20	0.62375	1	0.309677	0.847619	0.847619	0.632527	0	0	0	0	0	0	0	0.1665	0.2319	0.117866	0.918182	0.809091	0.95935	0.601626	0	0.71084		5	Huho B, Briet O, Seyuom A, et al. 2013. Consistently high estimates for the proportion of human exposure to malaria vector populations occurring indoors in rural Africa. International Journal of Epidemiology 42: 235-247
21	0.73125	1	0.339785	0.961905	0.961905	0.815971	0	0.63398	0.65072	0.9604	0.94455	0.968	0.944	0.4491	0.4491	0.395038	1	0.881818	0.99187	0.878049	0.03947	0.87952		6	Huho B, Briet O, Seyuom A, et al. 2013. Consistently high estimates for the proportion of human exposure to malaria vector populations occurring indoors in rural Africa. International Journal of Epidemiology 42: 235-247
22	0.835	1	0.627957	1	1	0.892747	0.88037	0.82884	0.96444	0.96832	0.95248	0.968	0.944	0.5958	0.7599	0.694497	0.990909	0.990909	1	1	0.68421	0.95181		7	Huho B, Briet O, Seyuom A, et al. 2013. Consistently high estimates for the proportion of human exposure to malaria vector populations occurring indoors in rural Africa. International Journal of Epidemiology 42: 235-247
23	0.90375	1	0.806452	1	1	0.930256	0.96262	0.85814	0.9641	1	1	1	1	0.869048	0.958478	0.770251	1	0.981818	1	1	1	1		8	Huho B, Briet O, Seyuom A, et al. 2013. Consistently high estimates for the proportion of human exposure to malaria vector populations occurring indoors in rural Africa. International Journal of Epidemiology 42: 235-247
24	0.95	1	0.877419	1	1	0.947253	1	1	0.97978	1	1	1	1	0.968254	1	0.804397	0.981818	1	0.99187	1	1	1		9	Huho B, Briet O, Seyuom A, et al. 2013. Consistently high estimates for the proportion of human exposure to malaria vector populations occurring indoors in rural Africa. International Journal of Epidemiology 42: 235-247
1	0.97375	1	0.907527	1	1	0.95663	1	1	0.97874	1	1	1	1	0.996032	1	0.789739	1	1	1	1	1	1		10	Huho B, Briet O, Seyuom A, et al. 2013. Consistently high estimates for the proportion of human exposure to malaria vector populations occurring indoors in rural Africa. International Journal of Epidemiology 42: 235-247
2	0.98625	1	0.933333	1	1	0.964835	1	1	1	1	1	1	1	1	1	0.804253	1	1	1	1	1	1		11	Huho B, Briet O, Seyuom A, et al. 2013. Consistently high estimates for the proportion of human exposure to malaria vector populations occurring indoors in rural Africa. International Journal of Epidemiology 42: 235-247
3	0.99	1	0.933333	1	1	0.958388	1	1	1	1	1	1	1	1	1	0.838544	1	1	1	0.96748	1	1		12	Huho B, Briet O, Seyuom A, et al. 2013. Consistently high estimates for the proportion of human exposure to malaria vector populations occurring indoors in rural Africa. International Journal of Epidemiology 42: 235-247
4	0.995	1	0.924731	1	0.954286	0.859341	1	1	1	0.96832	0.95248	0.976	0.944	0.996032	0.99308	0.838544	0.981818	0.990909	1	0.98374	1	1		13	Huho B, Briet O, Seyuom A, et al. 2013. Consistently high estimates for the proportion of human exposure to malaria vector populations occurring indoors in rural Africa. International Journal of Epidemiology 42: 235-247
5	0.98875	1	0.911828	0.961905	0.0247619	0.363516	1	1	1	0.8099	0.81782	0.816	0.792	0.928571	0.941176	0.851051	0.681818	0.909091	0.894309	0.780488	0.986842	0.9		14	Huho B, Briet O, Seyuom A, et al. 2013. Consistently high estimates for the proportion of human exposure to malaria vector populations occurring indoors in rural Africa. International Journal of Epidemiology 42: 235-247
6	0.98	0.539	0.741935	0.00952381	0	0.00893773	0.8729	0.90273	0.322	0.34206	0.34206	0.34206	0.34206	0.666667	0.525952	0.650907	0.454545	0.218182	0.341463	0.536585	0.710526	0.349398		17	Moiroux N, Damien GB, Egrot M, et al. 2014. Human exposure to early morning Anopheles funestus biting behaviour and personal protection provided by long-lasting insecticidal nets. PLoS One 9: e104967
7	0	0.0353333	0.283871	0	0	0	0.34206	0	0	0	0	0	0	0.384921	0.266436	0.679803	0.9	0.954545	0.813008	0.756098	0.105263	0		18	Moiroux N, Damien GB, Egrot M, et al. 2014. Human exposure to early morning Anopheles funestus biting behaviour and personal protection provided by long-lasting insecticidal nets. PLoS One 9: e104967
8	0	0	0	0	0	0	0	0	0	0	0	0	0	0.234127	0.131488	0	0	0	0	0	0.0526316	0		19	Monroe A, Asamoah O, Lam Y, et al. 2015. Outdoor-sleeping and other night-time activities in northern Ghana: implications for residual transmission and malaria prevention. Malaria Journal 14: 35
9	0	0	0	0	0	0	0	0	0	0	0	0	0	0	0	0	0	0	0	0	0	0		20	Ototo EN, Mbugi JP, Wanjala CL, Zhou G, Githeko AK, Yan G. 2015. Surveillance of malaria vector population density and biting behaviour in western Kenya. Malaria Journal 14: 244
10	0	0	0	0	0	0	0	0	0	0	0	0	0	0	0	0	0	0	0	0	0	0		21	Ototo EN, Mbugi JP, Wanjala CL, Zhou G, Githeko AK, Yan G. 2015. Surveillance of malaria vector population density and biting behaviour in western Kenya. Malaria Journal 14: 244
11	0	0	0	0	0	0	0	0	0	0	0	0	0	0	0	0	0	0	0	0	0	0		22	Ototo EN, Mbugi JP, Wanjala CL, Zhou G, Githeko AK, Yan G. 2015. Surveillance of malaria vector population density and biting behaviour in western Kenya. Malaria Journal 14: 244
12	0	0	0	0	0	0	0	0	0	0	0	0	0	0	0	0	0	0	0	0	0	0		23	Ototo EN, Mbugi JP, Wanjala CL, Zhou G, Githeko AK, Yan G. 2015. Surveillance of malaria vector population density and biting behaviour in western Kenya. Malaria Journal 14: 244
13	0	0	0	0	0	0	0	0	0	0	0	0	0	0	0	0	0	0	0	0	0	0		24	Russell TL, Govella NJ, Azizi S, Drakeley CJ, Kachur SP, Killeen GF. 2011. Increased proportions of outdoor feeding among residual malaria vector populations following increased use of insecticide-treated nets in rural Tanzania. Malaria Journal 10: 80
14	0	0	0	0	0	0	0	0	0	0	0	0	0	0	0	0	0	0	0	0	0	0		25	Seyoum A, Chadwick S, et al. 2012. Human exposure to anopheline mosquitoes occurs primarily indoors, even for users of insecticide-treated nets in Luangwa Valley, South-East Zambia. Parasites & Vectors 5: 101
15	0	0	0	0	0	0	0	0	0	0	0	0	0	0	0	0	0	0	0	0	0	0

## Sheet: Human in bed times
Hour	1	3	4	15	16	25	26
16	0	0	0	0	0	0	0.000113843		1	Borchers C, Randler C. 2012. Sleep-wake cycles of adolescents in Cote d'Ivoire: influence of age, gender, religion and occupation. Chronobiology International 20: 1366-1375
17	0	0	0	0	0	0	0.00632969		3	Cooke MK, Kahindi SC, Oriango RM, Owaga C, Ayoma E, et al. 2015. 'A bite before bed': exposure to malaria vectors outside the times of net use in the highlands of western Kenya. Malaria Journal 14: 259
18	0	0	0	0.00625	0.00625	0	0.0450364		4	Geissbuhler et al 2007
19	0	0	0.00860215	0.00625	0.00625	0	0.220196		15	Killeen GF, Kihonda J, Lyimo E, Oketch FR, et al. 2006. Quantifying behavioural interactions between humans and mosquitoes: Evaluating the protective efficacy of insecticidal nets against malaria transmission in rural Tanzania. BMC Infectious Diseases 6: 161
20	0.341667	0.227133	0.0301075	0.03125	0.03125	0.53012	0.564863		16	Killeen GF, Kihonda J, Lyimo E, Oketch FR, et al. 2006. Quantifying behavioural interactions between humans and mosquitoes: Evaluating the protective efficacy of insecticidal nets against malaria transmission in rural Tanzania. BMC Infectious Diseases 6: 161
21	0.57037	0.666633	0.0731183	0.7	0.6875	0.79518	0.82622		25	Seyoum A, Chadwick S, et al. 2012. Human exposure to anopheline mosquitoes occurs primarily indoors, even for users of insecticide-treated nets in Luangwa Valley, South-East Zambia. Parasites & Vectors 5: 101
22	1	1	0.182796	1	1	0.90361	0.932036		26	Beale AD, Pedrazzoli M, Goncalves, DSB, Beijamini F, Duarte NE, Egan KJ, Knutson KL, von Schantz M, Roden LC. 2017. Comparison between an African town and a neighbouring village shows delayed, but not decreased, sleep during the early stages of urbanisation. Scientific Reports 7: 5697
23	1	1	0.464516	1	1	1	0.972886
24	1	1	0.819355	1	1	1	0.989936
1	1	1	0.905376	1	1	1	0.995446
2	1	1	0.929032	1	1	1	0.994353
3	1	1	0.931183	1	1	1	0.973497
4	1	1	0.924731	0.73125	0.71875	1	0.880783
5	0.938889	0.883317	0.911828	0.1	0.10625	0.710843	0.512757
6	0.17037	0.200667	0.741935	0.00625	0.00625	0.180723	0.126904
7	0.0138889	0	0.277419	0	0	0	0.0301457
8	0	0	0	0	0	0	0.00742259
9	0	0	0	0	0	0	0
10	0	0	0	0	0	0	0
11	0	0	0	0	0	0	0
12	0	0	0	0	0	0	0
13	0	0	0	0	0	0	0
14	0	0	0	0	0	0	0
15	0	0	0	0	0	0	0

## Sheet: Mosquitoes indoors
Indoor mosquitoes	1	2	3	4	5	6	7	8	9	10	11	12	13	14	15	16	17	18	19	20	21	22	23	24	25	26	27	28	29	30	31	32	33	34	35	36	37	38	39	40	41	42	43	44	45	46	47	48	49
16	0	0	0	0	0	0	0	0	0	0	0	0	0	0	0	0	0	0	0	0	0	0	0	0	0	0	0	0	0	0	0	0	0	0	0	0	0	0	0	0	0	0	0	0	0	0	0	0	0
17	0	0	0	0	0	0	0	0	0	0	0	0	0	0	0	0	0	0	0	0	0	0	0	0	0	0	0	0	0	0	0	0	0	0	0	0	0	0	0	0	0	0	0	0	0	0	0	0	0
18	0	0	0	0	0	0	0	0	0	0.0011655	0.00189573	0	0.00255143	0	0.0293148	0.0337192	0.0475524	0.040708	0.0417237	0.0217391	0.0333704	0.038674	0	0	0.00400307	0	0	0	0	0.0030896	0.00165824	0.00279851	0	0	0	0	0	0	0	0	0	0	0	0	0	0	0	0	0
19	0.00228866	0.00741084	0.0236952	0.00101937	0	0.00151924	0.00648148	0.00144386	0	0.00699301	0.0056872	0.00342724	0.0119279	0.0136986	0.0399414	0.0392552	0.0335664	0.0318584	0.0383037	0.0315217	0.0411568	0.0589319	0.0425225	0.0471143	0.0402436	0	0	0	0.00570613	0.00514933	0.00928613	0.00373134	0.0004914	0	0	0.00560897	0.003125	0	0	0.000695894	0.00158856	0.000822368	0.00645161	0.000822368	0	0.0135743	0.0146499	0.0289687	0.0701754
20	0.00853846	0.00972673	0.0339417	0.00101937	0	0.00303848	0.062037	0.0157975	0.00431965	0.0454545	0.00758294	0.0151075	0.0219742	0.0205479	0.0436057	0.040765	0.0685315	0.0123894	0.0383037	0.0402174	0.0411568	0.0497238	0.052973	0.024735	0.0307895	0	0.00517854	0.0299353	0.0456491	0.0144181	0.0319211	0.0158582	0.0004914	0	0	0.0616987	0.0177083	0.0952381	0.013754	0.000695894	0.00635425	0.00164474	0.00645161	0.00164474	0	0.0156521	0.0217846	0.0590962	0.0204678
21	0.0214462	0.0171376	0.051553	0.00815494	0.0182328	0.00607696	0.0314815	0.0289621	0.00863931	0.0652681	0.014218	0.0181813	0.0286717	0.0273973	0.044705	0.0432813	0.0559441	0.0318584	0.0458276	0.0413043	0.0411568	0.0405157	0.0590991	0.0270907	0.0252747	0	0.0034624	0.0283172	0.0242511	0.0175077	0.017909	0.0186567	0.00589681	0.00866551	0.000742942	0.03125	0.0302083	0.142857	0.0299353	0.000695894	0.0182685	0.0345395	0.0451613	0.0345395	0.0238095	0.0302653	0.0303463	0.0544612	0.0175439
22	0.0376989	0.0435387	0.0614793	0.0101937	0.0238429	0.0075962	0.0814815	0.0299813	0.00863931	0.0337995	0.0132701	0.0206864	0.0226439	0.0410959	0.0480029	0.0447911	0.0657343	0.019469	0.0471956	0.051087	0.0411568	0.0331492	0.0616216	0.0388693	0.0410314	0.0140049	0.00957428	0.0250809	0.0256776	0.0195675	0.0223862	0.0195896	0.00786241	0.0181976	0.00222883	0.0809295	0.0302083	0.0868347	0.0331715	0.00974252	0.0262113	0.0509868	0.0193548	0.0550987	0.0119048	0.0283261	0.0310597	0.0451912	0.0204678
23	0.100133	0.0490968	0.0579571	0.0377166	0.0659187	0.0486157	0.0953704	0.04425	0.0723542	0.039627	0.0331754	0.023714	0.0220698	0.0410959	0.0458043	0.0432813	0.0783217	0.0141593	0.0458276	0.0478261	0.0422692	0.0331492	0.0464865	0.0588928	0.0410314	0.0609337	0.0225808	0.039644	0.0256776	0.0401648	0.0363983	0.0363806	0.0280098	0.0450607	0.02526	0.0953526	0.0447917	0.0616247	0.0331715	0.00974252	0.0341541	0.0822368	0.0709677	0.0493421	0	0.0261791	0.031797	0.0428737	0.00292398
24	0.105134	0.120426	0.0736471	0.0621814	0.0490884	0.0744428	0.0398148	0.0573297	0.0410367	0.0652681	0.0379147	0.0181198	0.019359	0.0410959	0.0502015	0.0357323	0.027972	0.0123894	0.0485636	0.048913	0.0500556	0.0460405	0.0443243	0.0435807	0.0410314	0.0592138	0.0286325	0.0291262	0.105563	0.053553	0.0266976	0.045709	0.0481572	0.0337955	0.0430906	0.0400641	0.0614583	0.0672269	0.0428803	0.0584551	0.0524226	0.0674342	0.0580645	0.0649671	0.0357143	0.0365676	0.0289669	0.0614137	0.0204678
1	0.0751817	0.130153	0.0361832	0.088685	0.0406732	0.10027	0.0398148	0.106251	0.0907127	0.039627	0.0492891	0.0155686	0.0301068	0.0410959	0.0491022	0.040765	0.0601399	0.0212389	0.0499316	0.048913	0.0433815	0.0441989	0.0407207	0.0836278	0.0410314	0.0285012	0.0426326	0.0606796	0.0442225	0.0545829	0.0214742	0.0485075	0.0683047	0.0268631	0.0557207	0.0392628	0.116667	0.0448179	0.0542071	0.078636	0.0635425	0.0575658	0.0129032	0.0838816	0.0357143	0.0470947	0.0418094	0.0440324	0.0175439
2	0.0856007	0.0685503	0.0768492	0.0866463	0.12202	0.101789	0.0425926	0.0950399	0.0809935	0.110723	0.0985782	0.0231607	0.0327539	0.0410959	0.0476365	0.0387519	0.0447552	0.0123894	0.0533516	0.0467391	0.0456062	0.0423573	0.0378378	0.0376914	0.0410314	0.111302	0.0643704	0.0121359	0.0499287	0.0453141	0.0323356	0.0438433	0.0663391	0.0814558	0.0572065	0.0424679	0.103125	0.0252101	0.0485437	0.0779402	0.0603654	0.046875	0.0193548	0.0600329	0	0.0616386	0.0518455	0.0393975	0.0146199
3	0.0627301	0.0514127	0.0682037	0.0815494	0.148668	0.126097	0.0259259	0.0716834	0.0583153	0.0652681	0.0938389	0.0246823	0.0240791	0.0410959	0.0432393	0.0392552	0.0447552	0.00353982	0.0471956	0.0423913	0.0422692	0.0441989	0.0313514	0.0836278	0.0410314	0.053317	0.0696092	0.0485437	0.0085592	0.0504634	0.0313407	0.045709	0.0628993	0.101386	0.0698366	0.0248397	0.0739583	0.0392157	0.0542071	0.0292276	0.0651311	0.046875	0.0516129	0.0518092	0.0357143	0.0470947	0.0610968	0.0208575	0.0263158
4	0	0	0	0.0815494	0.0869565	0.141289	0.037963	0.084848	0.0680346	0.0722611	0.0909953	0.0129866	0.0254186	0.0410959	0.0403078	0.0362355	0.0363636	0.00707965	0.0417237	0.0358696	0.0444939	0.038674	0.0356757	0.0612485	0.0410314	0.129238	0.0957428	0.0210356	0.0199715	0.046344	0.0195672	0.0382463	0.0628993	0.0554593	0.076523	0.0360577	0.0875	0.0196078	0.0509709	0.0981211	0.0730739	0.0435855	0.00645161	0.0707237	0.0357143	0.0596994	0.0618341	0.0220162	0.00292398
5	0	0	0	0.100917	0.109397	0.154963	0.0509259	0.0735519	0.0712743	0.0501166	0.0985782	-0.000691595	0.0160421	0.0205479	0.033712	0.0337192	0.0475524	0.00707965	0.0526676	0.0326087	0.0344828	0.0313076	0.0255856	0.0647821	0.0308321	0.102703	0.121906	0.0105178	0.0242511	0.0401648	0.0250394	0.0326493	0.0702703	0.0736568	0.0884101	0.0512821	0.0739583	0.0280112	0.0800971	0.0681976	0.0643368	0.0625	0.0387097	0.0731908	0.047619	0.0637163	0.0504186	0.023175	0.0116959
6	0	0	0	0.0917431	0.085554	0.144328	0.0314815	0.0501104	0.103672	0.0268065	0.0966825	0	0	0	0	0	0	0	0	0	0	0	0.0198198	0.0400471	0	0.105897	0.072078	0	0	0.0102987	0.0240444	0.016791	0.0776413	0.0554593	0.0817236	0.03125	0.0447917	0.0140056	0.0566343	0.0285317	0.0945195	0.0476974	0.0322581	0.046875	0	0.0369139	0.0439973	0	0
7	0	0	0	0	0	0	0	0	0	0.00582751	0.0303318	0	0	0	0	0	0	0	0	0	0	0	0	0	0	0	0.0345637	0	0	0	0	0	0	0	0	0	0	0	0.0186084	0	0.0969023	0.0246711	0.0193548	0.0279605	0.0238095	0	0	0	0
8	0	0	0	0	0	0	0	0	0	0	0	0	0	0	0	0	0	0	0	0	0	0	0	0	0	0	0	0	0	0	0	0	0	0	0	0	0	0	0	0	0	0	0	0	0	0	0	0	0
9	0	0	0	0	0	0	0	0	0	0	0	0	0	0	0	0	0	0	0	0	0	0	0	0	0	0	0	0	0	0	0	0	0	0	0	0	0	0	0	0	0	0	0	0	0	0	0	0	0
10	0	0	0	0	0	0	0	0	0	0	0	0	0	0	0	0	0	0	0	0	0	0	0	0	0	0	0	0	0	0	0	0	0	0	0	0	0	0	0	0	0	0	0	0	0	0	0	0	0
11	0	0	0	0	0	0	0	0	0	0	0	0	0	0	0	0	0	0	0	0	0	0	0	0	0	0	0	0	0	0	0	0	0	0	0	0	0	0	0	0	0	0	0	0	0	0	0	0	0
12	0	0	0	0	0	0	0	0	0	0	0	0	0	0	0	0	0	0	0	0	0	0	0	0	0	0	0	0	0	0	0	0	0	0	0	0	0	0	0	0	0	0	0	0	0	0	0	0	0
13	0	0	0	0	0	0	0	0	0	0	0	0	0	0	0	0	0	0	0	0	0	0	0	0	0	0	0	0	0	0	0	0	0	0	0	0	0	0	0	0	0	0	0	0	0	0	0	0	0
14	0	0	0	0	0	0	0	0	0	0	0	0	0	0	0	0	0	0	0	0	0	0	0	0	0	0	0	0	0	0	0	0	0	0	0	0	0	0	0	0	0	0	0	0	0	0	0	0	0
15	0	0	0	0	0	0	0	0	0	0	0	0	0	0	0	0	0	0	0	0	0	0	0	0	0	0	0	0	0	0	0	0	0	0	0	0	0	0	0	0	0	0	0	0	0	0	0	0	0
[truncated: 82 more columns]

## Sheet: Bayes_MAP_phi_data
Data for the A Bayesian approach was used to test for an association between the Malaria Atlas Project net performance residual and the proportion of mosquito bites taken indoors by fitting a regression with a gamma distribution.
Proportion of bites received in bed	Proportion of bites received indoors	Country	Mean Malaria Atlas Project net performance residual within 5 km2 of point	Mean Malaria Atlas Project net performance residual within 10 km2 of point	Mean Malaria Atlas Project net performance residual within 50 km2 of point	Mosquito species	Year of collection of human landing catch data	Longitude	Latitude
0.169361	0.196393	Eritrea	0.62865	0.717178	0.857781	An_arabiensis	2017	37.27	14.48
0.223145	0.262211	Ethiopia	2.38968	2.40428	2.55713	other	2014	38.9931	8.347
0.258285	0.291547	BK	1.35443	1.14567	1.03372	other	2012	-3.8645	12.7336
0.283113	0.327756	Ethiopia	2.38968	2.40428	2.55713	other	2014	38.9931	8.347
0.396639	0.455838	Kenya	1.05311	1.02154	1.29462	An_gambiae_sl	2014	34.75	0.166667
0.48397	0.539294	BK	1.896	1.88055	1.7123	An_funestus	2004	-1.77424	12.5667
0.50587	0.554035	Kenya	0.905327	1.27954	1.84798	An_funestus	2014	35.0833	-0.116667
0.560748	0.603618	Gabon	3.37561	3.39673	3.44495	An_gambiae_sl	1997	9.57667	0.383289
0.566987	0.62822	Tanzania	3.2662	2.95447	3.13368	An_arabiensis	2006	39.244	-6.81252
0.58394	0.628231	Eritrea	0.62865	0.717178	0.857781	An_arabiensis	2017	37.27	14.48
0.615653	0.660118	Ethiopia	2.38968	2.40428	2.55713	An_funestus	2014	38.9931	8.347
0.589045	0.671392	Tanzania	3.52661	3.28163	3.0517	An_funestus	2009	36.6748	-8.39623
0.637504	0.67629	Eritrea	0.47118	0.472965	0.543179	An_arabiensis	2017	37.51	15.32
0.627747	0.684183	Ethiopia	2.38968	2.40428	2.55713	An_arabiensis	2014	38.9931	8.347
0.634672	0.705353	BK	1.48225	1.53877	1.44925	An_funestus	2004	-1.30205	12.6061
0.649739	0.718668	BK	1.35443	1.14567	1.03372	An_gambiae_sl	2012	-3.8645	12.7336
0.66476	0.729482	BK	1.35443	1.14567	1.03372	An_gambiae_sl	2012	-3.8645	12.7336
0.674624	0.732205	Tanzania	2.52043	2.54024	3.09527	An_funestus	2013	36.24	-8.21
0.691694	0.755157	BK	1.35443	1.14567	1.03372	An_gambiae_sl	2012	-3.8645	12.7336
0.674249	0.758288	DRC	1.92696	2.47793	3.06155	An_gambiae_sl	2016	26.953	-10.9309
0.683802	0.758421	BK	1.35443	1.14567	1.03372	An_gambiae_sl	2012	-3.8645	12.7336
0.649026	0.758542	Benin	1.64202	1.54339	1.66902	An_funestus	2011	2.17558	6.40672
0.686233	0.764681	DRC	1.92696	2.47793	3.06155	An_funestus	2016	26.953	-10.9309
0.713159	0.776075	Kenya	0.785824	1.11605	1.82581	An_funestus	2011	34.9279	-0.433203
0.686507	0.776166	Tanzania	3.52661	3.28163	3.0517	An_funestus	2004	36.6748	-8.39623
0.717913	0.776696	BK	1.35443	1.14567	1.03372	An_gambiae_sl	2012	-3.8645	12.7336
0.691496	0.782562	Benin	1.36781	1.57912	1.67341	An_funestus	2011	2.16027	6.44919
0.703582	0.782865	Zambia	0.98405	1.15968	1.15615	other	2010	30.2252	-15.2156
0.742216	0.787495	Kenya	0.785824	1.11605	1.82581	An_arabiensis	2011	34.9279	-0.433203
0.684749	0.792508	Benin	1.64202	1.54339	1.66902	An_funestus	2011	2.17558	6.40672
0.710146	0.794689	Gabon	3.24678	3.0511	3.39033	An_gambiae_sl	2010	9.46677	0.395602
0.719886	0.801116	Cameroon	2.57509	2.40811	2.58222	other	2005	9.26529	4.09479
0.722135	0.802369	Zambia	0.98405	1.15968	1.15615	other	2010	30.2252	-15.2156
0.717662	0.803956	TheGambia	1.10336	1.1254	0.944516	An_gambiae_sl	2013	-14.1887	13.4985
0.699025	0.805824	TheGambia	1.01575	1.14681	1.41194	An_gambiae_sl	2013	-15.6528	13.3999
0.726374	0.806254	Benin	1.36781	1.57912	1.67341	An_funestus	2009	2.16027	6.44919
0.752416	0.806381	Tanzania	3.2662	2.95447	3.13368	An_gambiae_sl	2006	39.244	-6.81252
0.696149	0.809114	Benin	1.36781	1.57912	1.67341	An_funestus	2011	2.16027	6.44919
0.696976	0.816379	Benin	1.64202	1.54339	1.66902	An_funestus	2009	2.17558	6.40672
0.730033	0.81797	TheGambia	1.26284	1.59768	1.30086	An_gambiae_sl	2013	-16.6338	13.2392
0.738754	0.819242	Uganda	2.07786	2.02742	1.93267	other	2010	33.2421	1.11179
0.751098	0.821678	BK	1.35443	1.14567	1.03372	other	2012	-3.8645	12.7336
0.710445	0.823593	TheGambia	1.26284	1.59768	1.30086	other	2013	-16.6338	13.2392
0.785532	0.826849	Zambia	3.01386	3.03711	2.71934	An_arabiensis	2007	26.7906	-16.3929
0.735968	0.829563	Kenya	1.20219	1.2994	1.65031	An_funestus	1995	34.9204	-0.174622
0.759889	0.835999	Tanzania	2.88047	2.77068	3.04939	An_gambiae_sl	1997	36.3199	-8.1634
0.76048	0.836231	Tanzania	2.21994	2.50854	2.74779	An_gambiae_sl	1997	36.1115	8.65027
0.755395	0.836419	Uganda	0.984479	1.50367	1.82319	other	2010	33.1146	0.969159
0.789142	0.838575	Zambia	3.01386	3.03711	2.71934	An_arabiensis	2008	26.7906	-16.3929
0.755491	0.839489	TheGambia	1.26284	1.59768	1.30086	An_gambiae_sl	2013	-16.6338	13.2392
0.731649	0.841381	TheGambia	0.785691	0.794901	0.913378	An_gambiae_sl	2013	-14.1546	13.2993
0.755438	0.842136	Zambia	0.98405	1.15968	1.15615	An_funestus	2010	30.2252	-15.2156
0.750138	0.844929	Tanzania	3.52661	3.28163	3.0517	An_gambiae_sl	2004	36.6748	-8.39623
0.74576	0.846403	Zambia	0.98405	1.15968	1.15615	An_funestus	2010	30.2252	-15.2156
0.80487	0.846892	Ghana	2.13798	2.36578	1.37146	An_gambiae_sl	2006	0.1	6.15
0.731969	0.846969	Senegal	1.85275	1.53992	1.43626	An_arabiensis	1996	-16.2555	14.5417
0.782796	0.848586	DRC	3.1161	3.33371	3.61971	An_gambiae_sl	2016	15.4119	-4.41588
0.736907	0.850107	TheGambia	1.26284	1.59768	1.30086	other	2013	-16.6338	13.2392
0.75457	0.850411	Zambia	1.1526	1.0113	1.09141	An_funestus	2010	30.4028	-15.626
0.765206	0.850722	Tanzania	3.52661	3.28163	3.0517	An_gambiae_sl	2009	36.6748	-8.39623
0.774715	0.854888	Kenya	0.680868	0.791164	1.08102	An_gambiae_sl	2010	34.28	0.129129
0.778744	0.855542	BK	1.35443	1.14567	1.03372	An_funestus	2012	-3.8645	12.7336
0.770219	0.85727	Tanzania	2.88047	2.77068	3.04939	An_funestus	1997	36.3199	-8.1634
0.766255	0.859324	TheGambia	1.26284	1.59768	1.30086	An_arabiensis	2013	-16.6338	13.2392
0.806594	0.860724	Tanzania	3.2662	2.95447	3.13368	An_gambiae_sl	2006	39.244	-6.81252
0.781962	0.862802	Kenya	1.36056	1.29084	1.3708	An_arabiensis	2009	34.3851	-0.181791
0.796161	0.867496	DRC	2.51725	2.56414	2.67064	An_gambiae_sl	2016	29.1866	-5.91905
0.818308	0.868145	Uganda	1.60026	1.68972	1.5433	other	2012	30.7571	-0.52904
0.816564	0.8718	Cameroon	2.57509	2.40811	2.58222	other	2005	9.26529	4.09479
0.797243	0.872349	DRC	4.19728	4.41849	4.2901	An_funestus	2016	22.3182	-6.02418
0.789114	0.876199	Eritrea	1.87819	1.26625	1.2632	An_arabiensis	2017	38.81	14.88
0.81865	0.876345	Cameroon	2.57509	2.40811	2.58222	An_gambiae_sl	2003	9.26529	4.09479
0.799772	0.876449	Kenya	1.20219	1.2994	1.65031	An_arabiensis	1995	34.9204	-0.174622
0.779851	0.878167	Eritrea	1.05689	1.05585	1.17197	An_arabiensis	2017	38.65	15.7
0.798195	0.878317	Zambia	1.1526	1.0113	1.09141	An_gambiae_sl	2010	30.4028	-15.626
0.762379	0.886333	Tanzania	3.05936	2.97491	3.2874	An_gambiae_sl	2004	36.7866	-8.93224
0.821634	0.890405	Cameroon	2.57509	2.40811	2.58222	other	2005	9.26529	4.09479
0.82492	0.892714	Kenya	1.36056	1.29084	1.3708	An_funestus	2009	34.3851	-0.181791
0.842009	0.893933	DRC	2.63909	2.99061	3.3495	An_gambiae_sl	2016	23.6008	-3.51291
0.813724	0.894454	BK	1.48225	1.53877	1.44925	An_gambiae_sl	2004	-1.30205	12.6061
0.806308	0.896971	Kenya	1.36056	1.29084	1.3708	An_arabiensis	2011	34.3851	-0.181791
0.832159	0.902411	Uganda	1.60026	1.68972	1.5433	other	2012	30.7571	-0.52904
0.83882	0.903767	Kenya	0.680868	0.791164	1.08102	An_funestus	2010	34.28	0.129129
0.841358	0.904651	Cameroon	2.57509	2.40811	2.58222	An_gambiae_sl	2005	9.26529	4.09479
0.823044	0.907256	Benin	1.64202	1.54339	1.66902	An_funestus	2008	2.17558	6.40672
0.865723	0.911833	Cameroon	2.57509	2.40811	2.58222	other	2003	9.26529	4.09479
0.812179	0.913605	Tanzania	2.21994	2.50854	2.74779	An_gambiae_sl	2004	36.1115	8.65027
0.845809	0.918641	Kenya	1.36056	1.29084	1.3708	An_funestus	2011	34.3851	-0.181791
0.863405	0.920846	DRC	3.59103	3.27932	3.21297	An_gambiae_sl	2016	25.2212	0.51635
0.829059	0.921009	Kenya	0.905327	1.27954	1.84798	An_gambiae_sl	1995	35.0833	-0.116667
0.85282	0.921051	DRC	2.63909	2.99061	3.3495	An_funestus	2016	23.6008	-3.51291
0.860425	0.921233	Benin	1.36781	1.57912	1.67341	An_funestus	2008	2.16027	6.44919
0.842718	0.925336	BK	1.896	1.88055	1.7123	An_gambiae_sl	2004	-1.77424	12.5667
0.838489	0.925559	Tanzania	2.52043	2.54024	3.09527	An_arabiensis	2013	36.24	-8.21
0.815151	0.926115	Kenya	1.36056	1.29084	1.3708	An_gambiae_sl	2011	34.3851	-0.181791
0.871206	0.927133	Eritrea	1.05689	1.05585	1.17197	An_arabiensis	2017	38.65	15.7
0.826633	0.929916	Senegal	1.85275	1.53992	1.43626	An_gambiae_sl	1996	-16.2555	14.5417
0.863497	0.933716	Tanzania	3.58345	3.87221	3.87342	An_gambiae_sl	2004	39.0593	-7.87863
0.877429	0.95181	Uganda	1.60026	1.68972	1.5433	other	2011	30.7571	-0.52904
0.867518	0.95254	Kenya	1.20219	1.2994	1.65031	An_arabiensis	1989	34.9204	-0.174622
0.873914	0.954599	Cameroon	2.57509	2.40811	2.58222	An_funestus	2003	9.26529	4.09479
0.861109	0.955892	Kenya	0.905327	1.27954	1.84798	An_gambiae_sl	1989	35.0833	-0.116667
0.929558	0.963562	Ghana	1.08252	1.08122	1.21565	An_gambiae_sl	2007	-1.51583	6.95222
0.905003	0.971786	Zimbabwe	0.645057	0.560335	0.504062	An_funestus	2014	32.9333	-18.3667
0.958552	0.972292	Ghana	1.08252	1.08122	1.21565	An_gambiae_sl	2007	-1.51583	6.95222
0.91754	0.980562	Zimbabwe	0.40089	0.531368	0.653691	An_funestus	2014	32.8	-19.1833
0.877854	0.988471	Kenya	1.20219	1.2994	1.65031	An_funestus	1989	34.9204	-0.174622

## Sheet: Mosquitoes outdoors
Hour	1	2	3	4	5	6	7	8	9	10	11	12	13	14	15	16	17	18	19	20	21	22	23	24	25	26	27	28	29	30	31	32	33	34	35	36	37	38	39	40	41	42	43	44	45	46	47	48	49
16	0	0	0	0	0	0	0	0	0	0	0	0	0	0	0	0	0	0	0	0	0	0	0	0	0	0	0	0	0	0	0	0	0	0	0	0	0	0	0	0	0	0	0	0	0	0	0	0	0
17	0	0	0	0	0	0	0	0	0	0	0	0	0	0	0	0	0	0	0	0	0	0	0	0	0	0	0	0	0	0	0	0	0	0	0	0	0	0	0	0	0	0	0	0	0	0	0	0	0
18	0	0	0	0	0	0	0	0	0	0.0011655	0	0	0.0292776	0	0.033712	0.0372421	0.0265734	0.141593	0.0225718	0.0326087	0.0389321	0.0405157	0	0	0.00632399	0	0	0	0	0.0030896	0.00373103	0.00279851	0	0	0	0	0	0	0	0	0	0	0	0	0	0	0	0	0
19	0.00145642	0.0041686	0.00960615	0.00101937	0.00140252	0.00151924	0	0.00254799	0	0.0011655	0.00189573	0.0313369	0.030649	0.0273973	0.0355442	0.048314	0.0167832	0.109735	0.0300958	0.0315217	0.0389321	0.0497238	0.0425225	0.00117786	0.0496976	0	0.000903234	0	0.00570613	0.0113285	0.0414559	0.0214552	0.000982801	0	0	0	0.003125	0	0	0.000695894	0.00158856	0.000822368	0	0.000822368	0.0119048	0.0156521	0.0146737	0.0915411	0.260234
20	0.0118674	0.033812	0.0326609	0.00101937	0.00140252	0.00151924	0.0287037	0.0300662	0.012959	0.0337995	0.00947867	0.067346	0.0661776	0.0547945	0.0417735	0.0442879	0.0293706	0.0920354	0.0321477	0.0402174	0.0411568	0.0570902	0.0627027	0.0129564	0.0749084	0	0.00605167	0.0186084	0.0256776	0.0123584	0.0664953	0.0214552	0.000982801	0	0	0.0360577	0.0291667	0.0504202	0.0186084	0.000695894	0.00635425	0	0.00645161	0.000822368	0.0119048	0.0137129	0.0282059	0.0730012	0.0818713
21	0.0310089	0.036591	0.0493116	0.0030581	0.00420757	0.00303848	0.0833333	0.0524036	0.00863931	0.0198135	0.014218	0.077474	0.0829533	0.0342466	0.0461708	0.0382486	0.0293706	0.0371681	0.0376197	0.048913	0.0478309	0.0460405	0.074955	0.0129564	0.0504855	0	0.00168604	0.0614887	0.0527817	0.0298661	0.083741	0.0363806	0.0039312	0.00693241	0.00445765	0.0833333	0.0583333	0.047619	0.0234628	0.0104384	0.019857	0.0559211	0.43871	0.0402961	0.559524	0.0218852	0.0282059	0.105446	0.0643275
22	0.0643305	0.052339	0.053154	0.0152905	0.00701262	0.00303848	0.037037	0.0288772	0.00431965	0.0198135	0.0132701	0.0790109	0.0762558	0.0684932	0.0439722	0.0432813	0.0377622	0.0690265	0.0341997	0.051087	0.0433815	0.038674	0.0731532	0.0200236	0.0576186	0.0169533	0.0278497	0.0744337	0.0684736	0.0360453	0.0968411	0.0447761	0.0250614	0.0138648	0.00668648	0.0360577	0.0302083	0.0532213	0.02589	0.0487126	0.0230342	0.0814145	0.0258065	0.0633224	0	0.0324122	0.0353406	0.0521437	0.0789474
23	0.0943072	0.0787402	0.0794108	0.0295617	0.0112202	0.00303848	0.037037	0.0064549	0.012959	0.0337995	0.0218009	0.085558	0.0916919	0.0684932	0.0443386	0.0493206	0.0531469	0.0955752	0.0355677	0.0467391	0.0478309	0.0405157	0.0443243	0.0259128	0.0553403	0.0135135	0.0216776	0.115696	0.0970043	0.0669413	0.0622668	0.0662313	0.0422604	0.0207972	0.00668648	0.0360577	0.003125	0.0364146	0.039644	0.0285317	0.0325655	0.0690789	0.0709677	0.0452303	0.047619	0.0344207	0.0381944	0.0382387	0.0497076
24	0.0847444	0.104678	0.0944605	0.0397554	0.0112202	0.00303848	0.0175926	0.0186003	0.0194384	0.025641	0.0341232	0.0901379	0.0662095	0.0684932	0.0454379	0.0498239	0.0503497	0.060177	0.0410397	0.051087	0.0433815	0.0405157	0.0418018	0.0282686	0.0546802	0.0004914	0.0217077	0.0930421	0.0385164	0.0792997	0.0602769	0.0746269	0.0560197	0.0199307	0.0111441	0.0168269	0.0177083	0.0336134	0.0404531	0.0577592	0.0325655	0.0592105	0.0193548	0.0657895	0.0357143	0.0512501	0.0567922	0.0475087	0.0643275
1	0.0922506	0.086151	0.0947807	0.0509684	0.0140252	0.00455772	0.0342593	0.0318498	0.0313175	0.0407925	0.0303318	0.0911215	0.0702599	0.0684932	0.0454379	0.0468042	0.0503497	0.0672566	0.0403557	0.05	0.0433815	0.0441989	0.0237838	0.0718492	0.0524018	0.0476658	0.0321551	0.0809061	0.191155	0.0968074	0.0570434	0.0942164	0.0737101	0.0268631	0.013373	0.0336538	0.03125	0.0308123	0.052589	0.0688935	0.0428912	0.0328947	0.0129032	0.0345395	0.0119048	0.0574139	0.0546994	0.0312862	0.0438596
2	0.0618818	0.0616026	0.0537944	0.0540265	0.00701262	0.0167117	0.0342593	0.0461186	0.0809935	0.0524476	0.0473934	0.100251	0.0628927	0.0684932	0.04214	0.05385	0.0307692	0.0389381	0.0465116	0.0467391	0.0411568	0.0423573	0.0198198	0.0518257	0.0509539	0.0855037	0.0512736	0.0671521	0.0656205	0.061792	0.0635934	0.0625	0.0771499	0.0129983	0.0208024	0.0336538	0.0447917	0.0364146	0.0574434	0.0501044	0.0357427	0.0296053	0.0129032	0.0304276	0.0119048	0.0470947	0.0511083	0.032445	0.0380117
3	0.0594011	0.044465	0.0493116	0.0540265	0.0462833	0.0136732	0.062037	0.0104467	0.0583153	0.013986	0.0454976	0.101265	0.0655717	0.0684932	0.0381092	0.0367388	0.0307692	0.0247788	0.0444596	0.0423913	0.0367075	0.038674	0.0198198	0.0400471	0.0486756	0.014742	0.0355272	0.0776699	0.0228245	0.0659114	0.0431971	0.0652985	0.0771499	0.0961872	0.103269	0.0616987	0.003125	0.0280112	0.0542071	0.117606	0.0277998	0.0213816	0.0258065	0.0230263	0.0119048	0.0721657	0.0561263	0.02781	0.0146199
4	0	0	0	0.049949	0.058906	0.0197501	0.0518519	0.0236113	0.0453564	0.100233	0.0454976	0.075891	0.0595758	0.0684932	0.0377428	0.0392552	0.0195804	0.0283186	0.0471956	0.0391304	0.0411568	0.0313076	0.0482883	0.0424028	0.0465676	0.087715	0.0687361	0.0631068	0.0199715	0.0792997	0.0475914	0.0746269	0.0737101	0.123917	0.0936107	0.0536859	0.0166667	0.022409	0.0501618	0.107168	0.0301827	0.0189145	0	0.0287829	0.0119048	0.0596994	0.059004	0.02781	0.0350877
5	0	0	0	0.0285423	0.056101	0.0167117	0.0407407	0.0490912	0.049676	0.013986	0.0265403	0.0256659	0.0408866	0.0342466	0.0300476	0.0432813	0.013986	0.0212389	0.0376197	0.0304348	0.0355951	0.0294659	0.027027	0.0624264	0.0339835	0.000982801	0.0624134	0.0428803	0.0199715	0.0401648	0.0400464	0.0438433	0.0383292	0.116984	0.124814	0.0416667	0.0447917	0.0168067	0.0517799	0.039666	0.025417	0.0296053	0	0.0222039	0.0357143	0.0762518	0.0504424	0.0312862	0.0438596
6	0	0	0	0.0214067	0.0308555	0.00337789	0.0277778	0.0406829	0.0680346	0.013986	0.028436	0	0	0	0	0	0	0	0	0	0	0	0.0237838	0.0188457	0	0.0673219	0.0599446	0	0.0128388	0.0164779	0.0336622	0.0233209	0.0314496	0.0615251	0.114413	0.0272436	0.0302083	0.0112045	0.0566343	0.00904663	0.030977	0.0205592	0	0.0164474	0	0.0513193	0.0576008	0	0
7	0	0	0	0	0	0	0	0	0	0.0011655	0.00947867	0	0	0	0	0	0	0	0	0	0	0	0	0	0	0	0.0397724	0	0	0	0	0	0	0	0	0	0	0.00840336	0.012945	0	0.0341541	0.0131579	0	0.00740132	0	0	0	0	0
8	0	0	0	0	0	0	0	0	0	0	0	0	0	0	0	0	0	0	0	0	0	0	0	0	0	0	0	0	0	0	0	0	0	0	0	0	0	0	0	0	0	0	0	0	0	0	0	0	0
9	0	0	0	0	0	0	0	0	0	0	0	0	0	0	0	0	0	0	0	0	0	0	0	0	0	0	0	0	0	0	0	0	0	0	0	0	0	0	0	0	0	0	0	0	0	0	0	0	0
10	0	0	0	0	0	0	0	0	0	0	0	0	0	0	0	0	0	0	0	0	0	0	0	0	0	0	0	0	0	0	0	0	0	0	0	0	0	0	0	0	0	0	0	0	0	0	0	0	0
11	0	0	0	0	0	0	0	0	0	0	0	0	0	0	0	0	0	0	0	0	0	0	0	0	0	0	0	0	0	0	0	0	0	0	0	0	0	0	0	0	0	0	0	0	0	0	0	0	0
12	0	0	0	0	0	0	0	0	0	0	0	0	0	0	0	0	0	0	0	0	0	0	0	0	0	0	0	0	0	0	0	0	0	0	0	0	0	0	0	0	0	0	0	0	0	0	0	0	0
13	0	0	0	0	0	0	0	0	0	0	0	0	0	0	0	0	0	0	0	0	0	0	0	0	0	0	0	0	0	0	0	0	0	0	0	0	0	0	0	0	0	0	0	0	0	0	0	0	0
14	0	0	0	0	0	0	0	0	0	0	0	0	0	0	0	0	0	0	0	0	0	0	0	0	0	0	0	0	0	0	0	0	0	0	0	0	0	0	0	0	0	0	0	0	0	0	0	0	0
15	0	0	0	0	0	0	0	0	0	0	0	0	0	0	0	0	0	0	0	0	0	0	0	0	0	0	0	0	0	0	0	0	0	0	0	0	0	0	0	0	0	0	0	0	0	0	0	0	0
[truncated: 82 more columns]
